# Supplementary material for: Crystal structure of (E)-N-[(E)-3-(4-meth­oxy­phen­yl)allyl­idene]naphthalen-1-amine
Source: Acta Crystallogr Sect E Struct Rep Online. 2014 Oct 24;70(Pt 11):o1174. doi: 10.1107/S1600536814022521 (PMC4257298; doi:10.1107/S1600536814022521)
Supplement: Supplementary file 1 [file e-70-o1174-sup1.cif]

##############################################################################
#                                                                            #
# This CIF contains the data in a paper accepted for publication in          #
# Acta Crystallographica Section E. It conforms to the requirements of       #
# Notes for Authors for Acta Crystallographica Section E, and has been       #
# peer reviewed under the auspices of the IUCr Commission on Journals.       #
#                                                                            #
# Full details of the Crystallographic Information File format               #
# are given in the paper "The Crystallographic Information File (CIF):       #
# a New Standard Archive File for Crystallography" by S. R. Hall, F. H.      #
# Allen and I. D. Brown [Acta Cryst. (1991), A47, 655-685].                  #
#                                                                            #
# The current version of the core CIF dictionary is obtainable from          #
# ftp://ftp.iucr.org/pub/cif_core.dic.                                       #
#                                                                            #
# Software is freely available for graphical display of the structure(s)     #
# in this CIF. For information consult the CIF software page                 #
# http://www.iucr.org/resources/cif/software.                                #
#                                                                            #
# This file may be used for bona fide research purposes within the           #
# scientific community so long as proper attribution is given to the journal # 
# article from which it was obtained.                                        #
#                                                                            #
##############################################################################
data_General
_audit_creation_method     'by CrystalStructure 4.0'
_journal_date_recd_electronic     2014-10-10
_journal_date_accepted     2014-10-14
_journal_name_full     'Acta Crystallographica, Section E'
_journal_year     2014
_journal_volume     70
_journal_issue     11
_journal_page_first     o1174
_journal_page_last     o1174
_journal_paper_category     HO
_journal_paper_doi     10.1107/S1600536814022521
_journal_coeditor_code     FF2132
_publ_contact_author_name     'Jae Kyun Lee'
_publ_contact_author_address     'Center for Neuro-Medicine, KIST'
_publ_contact_author_email     'j9601@kist.re.kr'
_publ_contact_author_fax     '+82-2-958-5189'
_publ_contact_author_phone     '+82-2-958-6780'
_publ_section_title
;\
Crystal structure of
(<i>E</i>)-<i>N</i>-[(<i>E</i>)-3-(4-methoxyphenyl)allylidene]naphthalen-1-\
amine
;
loop_
    _publ_author_name
    _publ_author_address
    'Jae Kyun Lee'
;
 Center for Neuro-Medicine, Brain Science Institute,
 Korea Institute of Science & Technology,
 Hwarangro 14-gil, Seongbuk-gu, Seoul 136-791, Republic of Korea
;
    'Joo Hwan Cha'
;
 Advanced Analysis Center,
 Korea Institute of Science & Technology,
 Hwarangro 14-gil, Seongbuk-gu, Seoul 136-791, Republic of Korea
;
    'Yong Seo Cho'
;
 Center for Neuro-Medicine, Brain Science Institute,
 Korea Institute of Science & Technology,
 Hwarangro 14-gil, Seongbuk-gu, Seoul 136-791, Republic of Korea
;
    'Sun-Joon Min'
;
 Center for Neuro-Medicine, Brain Science Institute,
 Korea Institute of Science & Technology,
 Hwarangro 14-gil, Seongbuk-gu, Seoul 136-791, Republic of Korea
;
    'Joon Kyun Lee'
;
 Micro/Nano Scale Manufacturing R&BD Group,
 Korea Institute of Industrial Technology,
 143 Hanggaulro, Sangnok-gu, Ansan-si, Gyeonggi-do 426-910,
 Republic of Korea
;
data_I
_database_code_depnum_ccdc_archive 'CCDC 1029010'
_chemical_name_systematic
;\
(<i>E</i>)-<i>N</i>-[(<i>E</i>)-3-(4-Methoxyphenyl)allylidene]naphthalen-\
1-amine
;
_chemical_formula_moiety     'C20 H17 N O'
_chemical_formula_sum     'C20 H17 N O'
_chemical_formula_iupac     'C20 H17 N O'
_chemical_formula_weight     287.36
_chemical_melting_point     ?
_symmetry_cell_setting     triclinic
_symmetry_space_group_name_H-M     'P -1'
_symmetry_space_group_name_Hall     '-P 1'
loop_
    _symmetry_equiv_pos_site_id
    _symmetry_equiv_pos_as_xyz
    1 '+X,+Y,+Z'
    2 '-X,-Y,-Z'
_cell_length_a     7.8278(8)
_cell_length_b     9.8931(10)
_cell_length_c     11.3929(13)
_cell_angle_alpha     69.307(3)
_cell_angle_beta     73.561(3)
_cell_angle_gamma     81.375(3)
_cell_volume     790.40(15)
_cell_formula_units_Z     2
_cell_measurement_reflns_used     4416
_cell_measurement_theta_min     3.15
_cell_measurement_theta_max     27.48
_cell_measurement_temperature     296
_exptl_crystal_description     block
_exptl_crystal_colour     yellow
_exptl_crystal_size_max     0.300
_exptl_crystal_size_mid     0.200
_exptl_crystal_size_min     0.200
_exptl_crystal_density_diffrn     1.207
_exptl_crystal_density_meas     ?
_exptl_crystal_density_method     'not measured'
_exptl_crystal_F_000     304.00
_exptl_absorpt_coefficient_mu     0.074
_exptl_absorpt_correction_type     multi-scan
_exptl_absorpt_process_details
;
(<i>ABSCOR</i>; Rigaku, 1995)
;
_exptl_absorpt_correction_T_min     0.701
_exptl_absorpt_correction_T_max     0.985
_diffrn_ambient_temperature     296
_diffrn_radiation_type     'Mo K\a'
_diffrn_radiation_wavelength     0.71075
_diffrn_measurement_device_type     'Rigaku R-AXIS RAPID'
_diffrn_measurement_method     \w
_diffrn_detector_area_resol_mean     10.000
_diffrn_reflns_number     7842
_diffrn_reflns_av_R_equivalents     0.0233
_diffrn_reflns_theta_max     27.48
_diffrn_reflns_theta_full     27.49
_diffrn_measured_fraction_theta_max     0.988
_diffrn_measured_fraction_theta_full     0.988
_diffrn_reflns_limit_h_min     -10
_diffrn_reflns_limit_h_max     10
_diffrn_reflns_limit_k_min     -12
_diffrn_reflns_limit_k_max     12
_diffrn_reflns_limit_l_min     -14
_diffrn_reflns_limit_l_max     14
_diffrn_standards_number     0
_diffrn_standards_interval_count     .
_diffrn_standards_decay_%     ?
_refine_special_details
;
Refinement was performed using all reflections. The weighted <i>R</i>-factor
(<i>wR</i>) and goodness of fit (<i>S</i>) are based on <i>F</i>^2^.
<i>R</i>-factor (gt) are based on <i>F</i>. The threshold expression of
<i>F</i>^2^ > 2.0 \s(<i>F</i>^2^) is used only for calculating <i>R</i>-factor
(gt).
;
_reflns_number_total     3584
_reflns_number_gt     1680
_reflns_threshold_expression     F^2^>2\s(F^2^)
_refine_ls_structure_factor_coef     Fsqd
_refine_ls_R_factor_gt     0.0377
_refine_ls_wR_factor_ref     0.1188
_refine_ls_goodness_of_fit_ref     0.992
_refine_ls_number_reflns     3584
_refine_ls_number_parameters     212
_refine_ls_number_restraints     0
_refine_ls_hydrogen_treatment     mixed
_refine_ls_weighting_scheme     calc
_refine_ls_weighting_details
            'w = 1/[\s^2^(Fo^2^)+(0.0590P)^2^+0.0000P] where P=(Fo^2^+2Fc^2^)/3'
_atom_sites_solution_hydrogens     geom
_atom_sites_solution_primary     direct
_atom_sites_solution_secondary     difmap
_refine_ls_shift/su_max     0.000
_refine_diff_density_max     0.150
_refine_diff_density_min     -0.230
_refine_ls_extinction_method     none
_refine_ls_extinction_coef     ?
loop_
    _atom_type_symbol
    _atom_type_description
    _atom_type_scat_dispersion_real
    _atom_type_scat_dispersion_imag
    _atom_type_scat_source
    'C' 'C' 0.0033 0.0016
;
International Tables for Crystallography
(1992, Vol. C, Tables 4.2.6.8 and 6.1.1.4)
;
    'H' 'H' 0.0000 0.0000
;
International Tables for Crystallography
(1992, Vol. C, Table 6.1.1.4)
;
    'N' 'N' 0.0061 0.0033
;
International Tables for Crystallography
(1992, Vol. C, Tables 4.2.6.8 and 6.1.1.4)
;
    'O' 'O' 0.0106 0.0060
;
International Tables for Crystallography
(1992, Vol. C, Tables 4.2.6.8 and 6.1.1.4)
;
_computing_data_collection
;
RAPID-AUTO (Rigaku, 2006)
;
_computing_cell_refinement
;
RAPID-AUTO (Rigaku, 2006)
;
_computing_data_reduction
;
RAPID-AUTO (Rigaku, 2006)
;
_computing_structure_solution
;
<i>Il Milione</i> (Burla <i>et al.</i>,  2007)
;
_computing_structure_refinement
;
SHELXL97 (Sheldrick, 2008)
;
_computing_molecular_graphics
;
CrystalStructure (Rigaku, 2010)
;
_computing_publication_material
;
CrystalStructure (Rigaku, 2010)
;
loop_
    _atom_site_type_symbol
    _atom_site_label
    _atom_site_fract_x
    _atom_site_fract_y
    _atom_site_fract_z
    _atom_site_U_iso_or_equiv
    _atom_site_adp_type
    _atom_site_calc_flag
    _atom_site_refinement_flags
    _atom_site_occupancy
    _atom_site_symmetry_multiplicity
    _atom_site_disorder_assembly
    _atom_site_disorder_group
    O O1 0.89882(16) -0.21021(11) 0.81880(12) 0.0803(4) Uani d . 1.0 2 . .
    N N1 0.41441(15) 0.54539(14) 0.29989(12) 0.0598(4) Uani d . 1.0 2 . .
    C C1 0.4683(2) 0.68327(18) 0.06861(16) 0.0680(5) Uani d . 1.0 2 . .
    C C2 0.4038(3) 0.77286(19) -0.03750(16) 0.0747(5) Uani d . 1.0 2 . .
    C C3 0.2272(3) 0.80938(18) -0.02523(16) 0.0705(5) Uani d . 1.0 2 . .
    C C4 0.10408(19) 0.75954(15) 0.09645(14) 0.0564(4) Uani d . 1.0 2 . .
    C C5 -0.0813(3) 0.79622(18) 0.11416(17) 0.0725(5) Uani d . 1.0 2 . .
    C C6 -0.1958(2) 0.7484(2) 0.23285(19) 0.0782(5) Uani d . 1.0 2 . .
    C C7 -0.1328(2) 0.66267(18) 0.34010(17) 0.0721(5) Uani d . 1.0 2 . .
    C C8 0.04414(19) 0.62462(16) 0.32731(15) 0.0599(4) Uani d . 1.0 2 . .
    C C9 0.16784(17) 0.67163(14) 0.20559(13) 0.0491(4) Uani d . 1.0 2 . .
    C C10 0.35441(18) 0.63154(15) 0.18883(14) 0.0537(4) Uani d . 1.0 2 . .
    C C11 0.50541(19) 0.42769(17) 0.29784(16) 0.0599(4) Uani d . 1.0 2 . .
    C C12 0.57334(18) 0.33343(17) 0.40571(17) 0.0596(4) Uani d . 1.0 2 . .
    C C13 0.64317(19) 0.19989(18) 0.41200(17) 0.0614(4) Uani d . 1.0 2 . .
    C C14 0.70825(16) 0.09209(15) 0.51729(14) 0.0536(4) Uani d . 1.0 2 . .
    C C15 0.76728(18) -0.04619(16) 0.51217(16) 0.0608(4) Uani d . 1.0 2 . .
    C C16 0.83062(18) -0.15070(16) 0.61020(16) 0.0613(4) Uani d . 1.0 2 . .
    C C17 0.83684(18) -0.11806(15) 0.71615(16) 0.0577(4) Uani d . 1.0 2 . .
    C C18 0.7792(2) 0.01956(16) 0.72397(16) 0.0651(5) Uani d . 1.0 2 . .
    C C19 0.71601(18) 0.12164(16) 0.62642(15) 0.0609(5) Uani d . 1.0 2 . .
    C C20 0.9415(3) -0.35674(17) 0.82635(19) 0.0885(6) Uani d . 1.0 2 . .
    H H1 0.5898 0.6584 0.0576 0.0816 Uiso calc R 1.0 2 . .
    H H2 0.4835 0.8080 -0.1179 0.0897 Uiso calc R 1.0 2 . .
    H H3 0.1868 0.8676 -0.0974 0.0847 Uiso calc R 1.0 2 . .
    H H5 -0.1252 0.8539 0.0435 0.0870 Uiso calc R 1.0 2 . .
    H H6 -0.3172 0.7732 0.2426 0.0938 Uiso calc R 1.0 2 . .
    H H7 -0.2123 0.6312 0.4211 0.0865 Uiso calc R 1.0 2 . .
    H H8 0.0843 0.5669 0.3997 0.0718 Uiso calc R 1.0 2 . .
    H H15 0.7639 -0.0689 0.4403 0.0730 Uiso calc R 1.0 2 . .
    H H16 0.8687 -0.2423 0.6044 0.0735 Uiso calc R 1.0 2 . .
    H H18 0.7837 0.0419 0.7957 0.0781 Uiso calc R 1.0 2 . .
    H H19 0.6774 0.2129 0.6331 0.0730 Uiso calc R 1.0 2 . .
    H H20A 0.8377 -0.3992 0.8283 0.1062 Uiso calc R 1.0 2 . .
    H H20B 1.0349 -0.3619 0.7521 0.1062 Uiso calc R 1.0 2 . .
    H H20C 0.9808 -0.4086 0.9037 0.1062 Uiso calc R 1.0 2 . .
    H H13 0.649(2) 0.1693(17) 0.3375(17) 0.079(5) Uiso d . 1.0 2 . .
    H H12 0.5628(18) 0.3682(16) 0.4790(16) 0.068(5) Uiso d . 1.0 2 . .
    H H11 0.5287(18) 0.3968(15) 0.2201(15) 0.066(5) Uiso d . 1.0 2 . .
loop_
    _atom_site_aniso_label
    _atom_site_aniso_U_11
    _atom_site_aniso_U_22
    _atom_site_aniso_U_33
    _atom_site_aniso_U_12
    _atom_site_aniso_U_13
    _atom_site_aniso_U_23
    O1 0.1091(9) 0.0578(7) 0.0842(9) 0.0041(6) -0.0426(7) -0.0244(7)
    N1 0.0581(7) 0.0672(8) 0.0580(8) 0.0028(6) -0.0176(6) -0.0249(7)
    C1 0.0576(9) 0.0868(12) 0.0616(11) -0.0092(8) -0.0069(8) -0.0310(9)
    C2 0.0780(12) 0.0922(13) 0.0484(10) -0.0202(9) -0.0031(9) -0.0199(10)
    C3 0.0879(12) 0.0742(11) 0.0495(10) -0.0087(9) -0.0203(9) -0.0161(8)
    C4 0.0674(10) 0.0550(9) 0.0543(9) -0.0044(7) -0.0197(8) -0.0227(8)
    C5 0.0743(11) 0.0790(12) 0.0742(12) 0.0069(9) -0.0337(10) -0.0295(10)
    C6 0.0582(10) 0.1012(14) 0.0835(14) 0.0039(9) -0.0213(10) -0.0409(12)
    C7 0.0567(10) 0.0882(12) 0.0686(12) -0.0073(8) -0.0049(9) -0.0293(10)
    C8 0.0614(9) 0.0612(10) 0.0548(10) -0.0055(7) -0.0115(8) -0.0180(8)
    C9 0.0563(8) 0.0464(8) 0.0489(9) -0.0057(6) -0.0129(7) -0.0197(7)
    C10 0.0570(9) 0.0594(9) 0.0524(9) -0.0044(7) -0.0138(7) -0.0268(8)
    C11 0.0543(9) 0.0688(10) 0.0611(10) -0.0011(7) -0.0127(8) -0.0289(9)
    C12 0.0508(8) 0.0699(11) 0.0643(11) 0.0021(7) -0.0156(8) -0.0305(9)
    C13 0.0560(9) 0.0712(11) 0.0645(11) -0.0021(7) -0.0151(8) -0.0319(9)
    C14 0.0466(8) 0.0581(9) 0.0621(10) -0.0033(6) -0.0117(7) -0.0283(8)
    C15 0.0606(9) 0.0666(10) 0.0675(11) -0.0029(7) -0.0163(8) -0.0365(9)
    C16 0.0629(9) 0.0546(9) 0.0753(11) -0.0013(7) -0.0174(8) -0.0328(9)
    C17 0.0581(9) 0.0538(9) 0.0645(10) -0.0058(7) -0.0176(8) -0.0206(8)
    C18 0.0795(11) 0.0617(10) 0.0659(11) 0.0001(8) -0.0235(9) -0.0325(9)
    C19 0.0635(9) 0.0582(9) 0.0705(11) 0.0037(7) -0.0189(8) -0.0336(9)
    C20 0.1086(14) 0.0560(11) 0.0975(15) 0.0034(9) -0.0321(12) -0.0192(10)
_geom_special_details
;
All e.s.d.'s (except the e.s.d. in the dihedral angle between two l.s. planes)
are estimated using the full covariance matrix. The cell e.s.d.'s are taken
into account individually in the estimation of e.s.d.'s in distances, angles
and torsion angles; correlations between e.s.d.'s in cell parameters are only
used when they are defined by crystal symmetry. An approximate (isotropic)
treatment of cell e.s.d.'s is used for estimating e.s.d.'s involving l.s.
planes.
;
loop_
    _geom_bond_atom_site_label_1
    _geom_bond_atom_site_label_2
    _geom_bond_site_symmetry_1
    _geom_bond_site_symmetry_2
    _geom_bond_distance
    _geom_bond_publ_flag
    O1 C17 . . 1.367(2) no
    O1 C20 . . 1.415(2) no
    N1 C10 . . 1.415(2) no
    N1 C11 . . 1.275(2) no
    C1 C2 . . 1.399(3) no
    C1 C10 . . 1.3723(19) no
    C2 C3 . . 1.356(3) no
    C3 C4 . . 1.413(2) no
    C4 C5 . . 1.416(3) no
    C4 C9 . . 1.417(2) no
    C5 C6 . . 1.358(3) no
    C6 C7 . . 1.393(3) no
    C7 C8 . . 1.360(2) no
    C8 C9 . . 1.4129(18) no
    C9 C10 . . 1.4313(19) no
    C11 C12 . . 1.440(3) no
    C12 C13 . . 1.337(3) no
    C13 C14 . . 1.454(3) no
    C14 C15 . . 1.393(3) no
    C14 C19 . . 1.393(3) no
    C15 C16 . . 1.380(3) no
    C16 C17 . . 1.370(3) no
    C17 C18 . . 1.394(3) no
    C18 C19 . . 1.367(3) no
    C1 H1 . . 0.930 no
    C2 H2 . . 0.930 no
    C3 H3 . . 0.930 no
    C5 H5 . . 0.930 no
    C6 H6 . . 0.930 no
    C7 H7 . . 0.930 no
    C8 H8 . . 0.930 no
    C11 H11 . . 0.996(19) no
    C12 H12 . . 0.99(2) no
    C13 H13 . . 0.98(2) no
    C15 H15 . . 0.930 no
    C16 H16 . . 0.930 no
    C18 H18 . . 0.930 no
    C19 H19 . . 0.930 no
    C20 H20A . . 0.960 no
    C20 H20B . . 0.960 no
    C20 H20C . . 0.960 no
loop_
    _geom_contact_atom_site_label_1
    _geom_contact_atom_site_label_2
    _geom_contact_distance
    _geom_contact_site_symmetry_1
    _geom_contact_site_symmetry_2
    _geom_contact_publ_flag
    O1 C19 3.5931(18) . . no
    N1 C8 2.8446(19) . . no
    N1 C13 3.591(2) . . no
    C1 C4 2.795(2) . . no
    C1 C11 2.973(2) . . no
    C2 C9 2.7901(19) . . no
    C3 C10 2.802(3) . . no
    C4 C7 2.793(2) . . no
    C5 C8 2.771(3) . . no
    C6 C9 2.792(2) . . no
    C9 C11 3.432(2) . . no
    C12 C19 3.021(3) . . no
    C14 C17 2.793(2) . . no
    C15 C18 2.740(3) . . no
    C16 C19 2.762(3) . . no
    C16 C20 2.847(3) . . no
    O1 C3 3.575(3) . 1_646 no
    O1 C5 3.436(3) . 1_646 no
    C3 O1 3.575(3) . 1_464 no
    C5 O1 3.436(3) . 1_464 no
    C9 C18 3.529(3) . 2_666 no
    C9 C20 3.514(3) . 2_656 no
    C13 C15 3.514(3) . 2_656 no
    C14 C16 3.5413(19) . 2_756 no
    C15 C13 3.514(3) . 2_656 no
    C16 C14 3.5413(19) . 2_756 no
    C18 C9 3.529(3) . 2_666 no
    C20 C9 3.514(3) . 2_656 no
    O1 H16 2.6497 . . no
    O1 H18 2.4698 . . no
    N1 H1 2.6251 . . no
    N1 H8 2.5217 . . no
    N1 H12 2.605(16) . . no
    C1 H3 3.2362 . . no
    C1 H11 2.799(13) . . no
    C3 H1 3.2290 . . no
    C3 H5 2.6593 . . no
    C4 H2 3.2415 . . no
    C4 H6 3.2532 . . no
    C4 H8 3.2748 . . no
    C5 H3 2.6625 . . no
    C5 H7 3.2219 . . no
    C6 H8 3.2269 . . no
    C7 H5 3.2253 . . no
    C8 H6 3.2234 . . no
    C9 H1 3.2629 . . no
    C9 H3 3.2803 . . no
    C9 H5 3.2749 . . no
    C9 H7 3.2508 . . no
    C10 H2 3.2399 . . no
    C10 H8 2.6639 . . no
    C10 H11 2.474(14) . . no
    C11 H1 2.8555 . . no
    C11 H8 3.4223 . . no
    C11 H13 2.573(16) . . no
    C12 H19 2.7411 . . no
    C13 H15 2.6229 . . no
    C13 H19 2.6553 . . no
    C13 H11 2.637(15) . . no
    C14 H16 3.2628 . . no
    C14 H18 3.2431 . . no
    C14 H12 2.731(15) . . no
    C15 H19 3.2194 . . no
    C15 H13 2.608(16) . . no
    C16 H18 3.2298 . . no
    C16 H20A 2.8179 . . no
    C16 H20B 2.7583 . . no
    C17 H15 3.2076 . . no
    C17 H19 3.2288 . . no
    C17 H20A 2.6182 . . no
    C17 H20B 2.6321 . . no
    C17 H20C 3.1856 . . no
    C18 H16 3.2356 . . no
    C19 H15 3.2172 . . no
    C19 H13 3.34(2) . . no
    C19 H12 2.753(14) . . no
    C20 H16 2.5691 . . no
    H1 H2 2.3150 . . no
    H1 H11 2.6153 . . no
    H2 H3 2.2748 . . no
    H3 H5 2.5070 . . no
    H5 H6 2.2784 . . no
    H6 H7 2.3162 . . no
    H7 H8 2.2802 . . no
    H15 H16 2.2998 . . no
    H15 H13 2.3948 . . no
    H16 H20A 2.4372 . . no
    H16 H20B 2.3010 . . no
    H16 H20C 3.5218 . . no
    H18 H19 2.2854 . . no
    H19 H12 2.1952 . . no
    H13 H12 2.86(3) . . no
    H13 H11 2.39(2) . . no
    H12 H11 2.95(3) . . no
    O1 H1 3.1078 . 1_546 no
    O1 H2 3.1163 . 1_546 no
    O1 H3 2.9743 . 1_646 no
    O1 H5 2.7982 . 1_646 no
    O1 H13 3.492(14) . 2_756 no
    N1 H6 3.0857 . 1_655 no
    N1 H7 3.1177 . 2_566 no
    N1 H19 2.6991 . 2_666 no
    N1 H20A 3.4788 . 2_656 no
    N1 H12 2.99(2) . 2_666 no
    C1 H6 3.3336 . 1_655 no
    C1 H20A 3.5932 . 1_564 no
    C2 H13 3.40(2) . 2_665 no
    C2 H11 3.002(19) . 2_665 no
    C3 H5 3.2536 . 2_575 no
    C3 H18 3.4003 . 2_666 no
    C3 H20C 3.5201 . 1_464 no
    C3 H13 3.350(19) . 2_665 no
    C3 H11 3.518(17) . 2_665 no
    C4 H5 3.5955 . 2_575 no
    C4 H18 2.9952 . 2_666 no
    C4 H20A 3.3507 . 2_656 no
    C4 H20C 3.5750 . 1_464 no
    C5 H1 3.3934 . 1_455 no
    C5 H3 3.2551 . 2_575 no
    C5 H18 3.5603 . 2_666 no
    C5 H20C 3.5450 . 1_464 no
    C6 H1 3.3460 . 1_455 no
    C6 H3 3.5624 . 2_575 no
    C6 H15 3.3733 . 1_465 no
    C7 H8 3.1161 . 2_566 no
    C7 H15 3.1604 . 1_465 no
    C7 H16 3.4602 . 1_465 no
    C7 H20B 3.4084 . 2_656 no
    C7 H12 3.407(13) . 2_566 no
    C8 H7 3.5163 . 2_566 no
    C8 H8 2.9850 . 2_566 no
    C8 H16 3.5808 . 2_656 no
    C8 H18 3.4145 . 2_666 no
    C8 H19 3.1087 . 2_666 no
    C8 H20A 3.1971 . 2_656 no
    C8 H20B 3.2280 . 2_656 no
    C9 H18 2.9091 . 2_666 no
    C9 H19 3.0520 . 2_666 no
    C9 H20A 2.8631 . 2_656 no
    C9 H20B 3.4819 . 2_656 no
    C10 H6 3.3944 . 1_655 no
    C10 H18 3.2988 . 2_666 no
    C10 H19 2.8908 . 2_666 no
    C10 H20A 3.0175 . 2_656 no
    C11 H2 3.5870 . 2_665 no
    C11 H7 3.2841 . 2_566 no
    C11 H16 3.3910 . 2_656 no
    C11 H20A 3.4725 . 2_656 no
    C11 H20B 3.4783 . 2_756 no
    C12 H7 3.0068 . 2_566 no
    C12 H20B 3.0819 . 2_756 no
    C12 H12 3.546(18) . 2_666 no
    C13 H15 3.3659 . 2_656 no
    C13 H20B 2.9736 . 2_756 no
    C14 H16 3.5385 . 2_756 no
    C14 H20B 3.5936 . 2_756 no
    C15 H13 3.408(15) . 2_656 no
    C16 H2 3.4384 . 1_546 no
    C17 H2 2.9036 . 1_546 no
    C17 H15 3.5517 . 2_756 no
    C18 H2 3.0680 . 1_546 no
    C18 H15 3.5526 . 2_756 no
    C19 H6 3.2467 . 2_566 no
    C19 H8 3.5445 . 2_666 no
    C20 H1 3.2542 . 1_546 no
    C20 H3 3.5996 . 1_646 no
    C20 H20C 3.2874 . 2_747 no
    H1 O1 3.1078 . 1_564 no
    H1 C5 3.3934 . 1_655 no
    H1 C6 3.3460 . 1_655 no
    H1 C20 3.2542 . 1_564 no
    H1 H5 3.1004 . 1_655 no
    H1 H6 3.0108 . 1_655 no
    H1 H20A 2.9604 . 1_564 no
    H1 H20C 3.1705 . 1_564 no
    H2 O1 3.1163 . 1_564 no
    H2 C11 3.5870 . 2_665 no
    H2 C16 3.4384 . 1_564 no
    H2 C17 2.9036 . 1_564 no
    H2 C18 3.0680 . 1_564 no
    H2 H18 3.2497 . 1_564 no
    H2 H20A 3.2383 . 1_564 no
    H2 H13 2.8988 . 2_665 no
    H2 H11 2.6953 . 2_665 no
    H3 O1 2.9743 . 1_464 no
    H3 C5 3.2551 . 2_575 no
    H3 C6 3.5624 . 2_575 no
    H3 C20 3.5996 . 1_464 no
    H3 H5 2.9716 . 2_575 no
    H3 H6 3.5192 . 2_575 no
    H3 H20C 3.3696 . 1_464 no
    H3 H13 2.8004 . 2_665 no
    H3 H11 3.5828 . 2_665 no
    H5 O1 2.7982 . 1_464 no
    H5 C3 3.2536 . 2_575 no
    H5 C4 3.5955 . 2_575 no
    H5 H1 3.1004 . 1_455 no
    H5 H3 2.9716 . 2_575 no
    H5 H5 3.4288 . 2_575 no
    H5 H18 2.9949 . 1_464 no
    H5 H20C 3.3902 . 1_464 no
    H6 N1 3.0857 . 1_455 no
    H6 C1 3.3336 . 1_455 no
    H6 C10 3.3944 . 1_455 no
    H6 C19 3.2467 . 2_566 no
    H6 H1 3.0108 . 1_455 no
    H6 H3 3.5192 . 2_575 no
    H6 H15 3.3938 . 1_465 no
    H6 H19 2.7811 . 2_566 no
    H6 H12 3.1520 . 2_566 no
    H7 N1 3.1177 . 2_566 no
    H7 C8 3.5163 . 2_566 no
    H7 C11 3.2841 . 2_566 no
    H7 C12 3.0068 . 2_566 no
    H7 H8 2.5990 . 2_566 no
    H7 H15 3.0266 . 1_465 no
    H7 H16 3.0273 . 1_465 no
    H7 H12 3.1315 . 1_455 no
    H7 H12 2.6565 . 2_566 no
    H8 C7 3.1161 . 2_566 no
    H8 C8 2.9850 . 2_566 no
    H8 C19 3.5445 . 2_666 no
    H8 H7 2.5990 . 2_566 no
    H8 H8 2.3227 . 2_566 no
    H8 H16 3.4321 . 1_465 no
    H8 H16 3.1918 . 2_656 no
    H8 H19 2.9362 . 2_666 no
    H8 H20A 3.4229 . 2_656 no
    H8 H20B 3.4544 . 2_656 no
    H15 C6 3.3733 . 1_645 no
    H15 C7 3.1604 . 1_645 no
    H15 C13 3.3659 . 2_656 no
    H15 C17 3.5517 . 2_756 no
    H15 C18 3.5526 . 2_756 no
    H15 H6 3.3938 . 1_645 no
    H15 H7 3.0266 . 1_645 no
    H15 H13 3.5238 . 2_656 no
    H16 C7 3.4602 . 1_645 no
    H16 C8 3.5808 . 2_656 no
    H16 C11 3.3910 . 2_656 no
    H16 C14 3.5385 . 2_756 no
    H16 H7 3.0273 . 1_645 no
    H16 H8 3.4321 . 1_645 no
    H16 H8 3.1918 . 2_656 no
    H16 H11 3.4288 . 2_656 no
    H18 C3 3.4003 . 2_666 no
    H18 C4 2.9952 . 2_666 no
    H18 C5 3.5603 . 2_666 no
    H18 C8 3.4145 . 2_666 no
    H18 C9 2.9091 . 2_666 no
    H18 C10 3.2988 . 2_666 no
    H18 H2 3.2497 . 1_546 no
    H18 H5 2.9949 . 1_646 no
    H19 N1 2.6991 . 2_666 no
    H19 C8 3.1087 . 2_666 no
    H19 C9 3.0520 . 2_666 no
    H19 C10 2.8908 . 2_666 no
    H19 H6 2.7811 . 2_566 no
    H19 H8 2.9362 . 2_666 no
    H20A N1 3.4788 . 2_656 no
    H20A C1 3.5932 . 1_546 no
    H20A C4 3.3507 . 2_656 no
    H20A C8 3.1971 . 2_656 no
    H20A C9 2.8631 . 2_656 no
    H20A C10 3.0175 . 2_656 no
    H20A C11 3.4725 . 2_656 no
    H20A H1 2.9604 . 1_546 no
    H20A H2 3.2383 . 1_546 no
    H20A H8 3.4229 . 2_656 no
    H20A H20C 3.5351 . 2_747 no
    H20A H11 3.0661 . 2_656 no
    H20B C7 3.4084 . 2_656 no
    H20B C8 3.2280 . 2_656 no
    H20B C9 3.4819 . 2_656 no
    H20B C11 3.4783 . 2_756 no
    H20B C12 3.0819 . 2_756 no
    H20B C13 2.9736 . 2_756 no
    H20B C14 3.5936 . 2_756 no
    H20B H8 3.4544 . 2_656 no
    H20B H13 3.0639 . 2_756 no
    H20B H12 3.4957 . 2_756 no
    H20B H11 3.4741 . 2_756 no
    H20C C3 3.5201 . 1_646 no
    H20C C4 3.5750 . 1_646 no
    H20C C5 3.5450 . 1_646 no
    H20C C20 3.2874 . 2_747 no
    H20C H1 3.1705 . 1_546 no
    H20C H3 3.3696 . 1_646 no
    H20C H5 3.3902 . 1_646 no
    H20C H20A 3.5351 . 2_747 no
    H20C H20C 2.3622 . 2_747 no
    H13 O1 3.492(14) . 2_756 no
    H13 C2 3.40(2) . 2_665 no
    H13 C3 3.350(19) . 2_665 no
    H13 C15 3.408(15) . 2_656 no
    H13 H2 2.8988 . 2_665 no
    H13 H3 2.8004 . 2_665 no
    H13 H15 3.5238 . 2_656 no
    H13 H20B 3.0639 . 2_756 no
    H12 N1 2.99(2) . 2_666 no
    H12 C7 3.407(13) . 2_566 no
    H12 C12 3.546(18) . 2_666 no
    H12 H6 3.1520 . 2_566 no
    H12 H7 3.1315 . 1_655 no
    H12 H7 2.6565 . 2_566 no
    H12 H20B 3.4957 . 2_756 no
    H12 H12 2.80(3) . 2_666 no
    H11 C2 3.002(19) . 2_665 no
    H11 C3 3.518(17) . 2_665 no
    H11 H2 2.6953 . 2_665 no
    H11 H3 3.5828 . 2_665 no
    H11 H16 3.4288 . 2_656 no
    H11 H20A 3.0661 . 2_656 no
    H11 H20B 3.4741 . 2_756 no
loop_
    _geom_angle_atom_site_label_1
    _geom_angle_atom_site_label_2
    _geom_angle_atom_site_label_3
    _geom_angle_site_symmetry_1
    _geom_angle_site_symmetry_2
    _geom_angle_site_symmetry_3
    _geom_angle
    _geom_angle_publ_flag
    C17 O1 C20 . . . 118.68(17) no
    C10 N1 C11 . . . 118.58(16) no
    C2 C1 C10 . . . 120.77(14) no
    C1 C2 C3 . . . 121.14(14) no
    C2 C3 C4 . . . 120.43(16) no
    C3 C4 C5 . . . 122.40(15) no
    C3 C4 C9 . . . 119.11(14) no
    C5 C4 C9 . . . 118.48(13) no
    C4 C5 C6 . . . 120.97(16) no
    C5 C6 C7 . . . 120.45(15) no
    C6 C7 C8 . . . 120.48(14) no
    C7 C8 C9 . . . 120.91(15) no
    C4 C9 C8 . . . 118.70(13) no
    C4 C9 C10 . . . 119.14(12) no
    C8 C9 C10 . . . 122.16(13) no
    N1 C10 C1 . . . 122.72(13) no
    N1 C10 C9 . . . 117.83(11) no
    C1 C10 C9 . . . 119.36(14) no
    N1 C11 C12 . . . 122.63(18) no
    C11 C12 C13 . . . 122.4(2) no
    C12 C13 C14 . . . 127.9(2) no
    C13 C14 C15 . . . 120.78(17) no
    C13 C14 C19 . . . 122.17(15) no
    C15 C14 C19 . . . 117.05(14) no
    C14 C15 C16 . . . 122.19(18) no
    C15 C16 C17 . . . 119.31(16) no
    O1 C17 C16 . . . 125.37(14) no
    O1 C17 C18 . . . 114.76(17) no
    C16 C17 C18 . . . 119.87(15) no
    C17 C18 C19 . . . 120.13(19) no
    C14 C19 C18 . . . 121.46(16) no
    C2 C1 H1 . . . 119.613 no
    C10 C1 H1 . . . 119.613 no
    C1 C2 H2 . . . 119.427 no
    C3 C2 H2 . . . 119.432 no
    C2 C3 H3 . . . 119.786 no
    C4 C3 H3 . . . 119.786 no
    C4 C5 H5 . . . 119.513 no
    C6 C5 H5 . . . 119.515 no
    C5 C6 H6 . . . 119.772 no
    C7 C6 H6 . . . 119.774 no
    C6 C7 H7 . . . 119.763 no
    C8 C7 H7 . . . 119.761 no
    C7 C8 H8 . . . 119.545 no
    C9 C8 H8 . . . 119.541 no
    N1 C11 H11 . . . 119.7(8) no
    C12 C11 H11 . . . 117.7(8) no
    C11 C12 H12 . . . 118.1(8) no
    C13 C12 H12 . . . 119.4(8) no
    C12 C13 H13 . . . 116.7(9) no
    C14 C13 H13 . . . 115.5(9) no
    C14 C15 H15 . . . 118.908 no
    C16 C15 H15 . . . 118.902 no
    C15 C16 H16 . . . 120.344 no
    C17 C16 H16 . . . 120.341 no
    C17 C18 H18 . . . 119.941 no
    C19 C18 H18 . . . 119.932 no
    C14 C19 H19 . . . 119.279 no
    C18 C19 H19 . . . 119.265 no
    O1 C20 H20A . . . 109.474 no
    O1 C20 H20B . . . 109.470 no
    O1 C20 H20C . . . 109.474 no
    H20A C20 H20B . . . 109.465 no
    H20A C20 H20C . . . 109.473 no
    H20B C20 H20C . . . 109.471 no
loop_
    _geom_torsion_atom_site_label_1
    _geom_torsion_atom_site_label_2
    _geom_torsion_atom_site_label_3
    _geom_torsion_atom_site_label_4
    _geom_torsion_site_symmetry_1
    _geom_torsion_site_symmetry_2
    _geom_torsion_site_symmetry_3
    _geom_torsion_site_symmetry_4
    _geom_torsion
    _geom_torsion_publ_flag
    C20 O1 C17 C16 . . . . -7.9(2) no
    C20 O1 C17 C18 . . . . 173.05(12) no
    C10 N1 C11 C12 . . . . 179.54(12) no
    C11 N1 C10 C1 . . . . -57.2(2) no
    C11 N1 C10 C9 . . . . 126.13(15) no
    C2 C1 C10 N1 . . . . -177.42(17) no
    C2 C1 C10 C9 . . . . -0.8(3) no
    C10 C1 C2 C3 . . . . -1.0(3) no
    C1 C2 C3 C4 . . . . 1.2(3) no
    C2 C3 C4 C5 . . . . 179.28(17) no
    C2 C3 C4 C9 . . . . 0.4(3) no
    C3 C4 C5 C6 . . . . -178.93(17) no
    C3 C4 C9 C8 . . . . 178.80(15) no
    C3 C4 C9 C10 . . . . -2.1(3) no
    C5 C4 C9 C8 . . . . -0.1(3) no
    C5 C4 C9 C10 . . . . 178.92(15) no
    C9 C4 C5 C6 . . . .  0.0(3) no
    C4 C5 C6 C7 . . . . 0.4(4) no
    C5 C6 C7 C8 . . . . -0.5(4) no
    C6 C7 C8 C9 . . . . 0.3(3) no
    C7 C8 C9 C4 . . . .  0.0(3) no
    C7 C8 C9 C10 . . . . -179.05(16) no
    C4 C9 C10 N1 . . . . 179.14(14) no
    C4 C9 C10 C1 . . . . 2.4(3) no
    C8 C9 C10 N1 . . . . -1.8(3) no
    C8 C9 C10 C1 . . . . -178.62(15) no
    N1 C11 C12 C13 . . . . 168.88(13) no
    C11 C12 C13 C14 . . . . -176.86(12) no
    C12 C13 C14 C15 . . . . 175.95(13) no
    C12 C13 C14 C19 . . . . -4.6(3) no
    C13 C14 C15 C16 . . . . 179.68(11) no
    C13 C14 C19 C18 . . . . -179.34(11) no
    C15 C14 C19 C18 . . . . 0.17(18) no
    C19 C14 C15 C16 . . . . 0.16(18) no
    C14 C15 C16 C17 . . . . -0.3(2) no
    C15 C16 C17 O1 . . . . -178.93(12) no
    C15 C16 C17 C18 . . . . 0.10(19) no
    O1 C17 C18 C19 . . . . 179.35(11) no
    C16 C17 C18 C19 . . . . 0.2(2) no
    C17 C18 C19 C14 . . . . -0.4(2) no
