# Supplementary material for: Crystal structure of (E)-N-[(E)-3-(4-meth­oxy­phen­yl)allyl­idene]naphthalen-1-amine
Source: Acta Crystallogr Sect E Struct Rep Online. 2014 Oct 24;70(Pt 11):o1174. doi: 10.1107/S1600536814022521 (PMC4257298; doi:10.1107/S1600536814022521)
Supplement: Supplementary file 2 [file e-70-o1174-Isup2.hkl]

# 
# h,k,l, Fc-squared, Fo-squared, sigma(Fo-squared) and status flag 
# 
data_I
_shelx_title ' 1306' 
_shelx_refln_list_code          4 
_shelx_F_calc_maximum      124.15 
_exptl_crystal_F_000       304.00 
_reflns_d_resolution_high  0.7700 
 
loop_ 
 _symmetry_equiv_pos_as_xyz 
 'x, y, z' 
 '-x, -y, -z' 
 
_cell_length_a     7.8279 
_cell_length_b     9.8931 
_cell_length_c    11.3929 
_cell_angle_alpha  69.307 
_cell_angle_beta   73.561 
_cell_angle_gamma  81.375 
 
_shelx_F_squared_multiplier     1.000 
 
loop_ 
 _refln_index_h 
 _refln_index_k 
 _refln_index_l 
 _refln_F_squared_calc 
 _refln_F_squared_meas 
 _refln_F_squared_sigma 
 _refln_observed_status 
   2   0   0      119.95      111.85      0.76 o 
   3   0   0      716.95      715.41      6.87 o 
   4   0   0       82.34       98.19      0.88 o 
   5   0   0        2.66        1.87      0.54 o 
   6   0   0        1.50        1.32      0.43 o 
   7   0   0        0.64        0.54      0.60 o 
   8   0   0        1.24        0.19      0.86 o 
   9   0   0        2.25        0.15      2.35 o 
  -9   1   0        0.32       -0.16      3.96 o 
  -8   1   0        0.10        0.08      0.35 o 
  -7   1   0        0.00        0.32      0.54 o 
  -6   1   0        0.25        0.02      0.41 o 
  -5   1   0       41.68       44.04      1.06 o 
  -4   1   0       64.05       67.86      0.70 o 
  -3   1   0       19.22       18.79      0.39 o 
  -2   1   0       16.79       16.37      0.40 o 
  -1   1   0       24.99       24.31      0.34 o 
   1   1   0     1467.88     1380.15      9.73 o 
   2   1   0    15413.42    12280.23    197.98 o 
   3   1   0        6.06        7.28      0.37 o 
   4   1   0       35.23       33.96      0.87 o 
   5   1   0       25.53       24.40      0.82 o 
   6   1   0        2.92        2.42      0.70 o 
   7   1   0        0.23        0.26      0.59 o 
   8   1   0        0.05        0.05      0.86 o 
   9   1   0        0.80        0.14      2.28 o 
  -9   2   0        0.03        0.41      1.73 o 
  -8   2   0        0.88       -0.09      1.52 o 
  -7   2   0       22.57       20.01      0.71 o 
  -6   2   0        4.85        4.32      0.51 o 
  -5   2   0        5.97        5.45      0.35 o 
  -4   2   0       11.35       10.39      0.48 o 
  -3   2   0      831.31      865.15      8.97 o 
  -2   2   0        1.65        1.13      0.32 o 
  -1   2   0      195.48      176.52      1.75 o 
   1   2   0      784.83      763.79      4.52 o 
   2   2   0      411.82      410.42      4.77 o 
   3   2   0      263.10      257.83      1.57 o 
   4   2   0     1153.73     1124.50      5.20 o 
   5   2   0        9.59       10.04      0.53 o 
   6   2   0       13.42       12.95      0.62 o 
   7   2   0       13.51       12.51      1.48 o 
   8   2   0        0.73        0.26      1.27 o 
   9   2   0        1.16       -0.09      2.23 o 
  -9   3   0        8.27       -0.29      1.86 o 
  -8   3   0        1.74       -0.02      1.54 o 
  -7   3   0        2.60        2.38      0.47 o 
  -6   3   0        2.49        2.05      0.39 o 
  -5   3   0        0.33        0.24      0.53 o 
  -4   3   0        0.58        0.63      0.50 o 
  -3   3   0       21.00       23.52      0.45 o 
  -2   3   0      157.76      160.33      1.03 o 
  -1   3   0       59.85       58.89      1.09 o 
   0   3   0        8.87        8.36      0.27 o 
   1   3   0       58.70       53.94      1.21 o 
   2   3   0       21.33       17.28      0.75 o 
   3   3   0       11.95       11.39      0.68 o 
   4   3   0      229.44      232.84      1.77 o 
   5   3   0       58.05       57.76      1.94 o 
   6   3   0        0.39       -0.03      0.92 o 
   7   3   0        2.56        2.11      1.53 o 
   8   3   0        1.08        0.44      1.36 o 
   9   3   0        0.02        0.66      1.12 o 
  -8   4   0        0.05        0.20      1.86 o 
  -7   4   0       41.48       40.38      0.82 o 
  -6   4   0        2.53        1.70      0.61 o 
  -5   4   0        4.43        4.92      0.92 o 
  -4   4   0        9.59        9.27      0.87 o 
  -3   4   0       44.80       46.71      1.06 o 
  -2   4   0      166.15      173.67      2.16 o 
  -1   4   0        3.42        4.59      0.43 o 
   0   4   0      245.87      257.44      2.43 o 
   1   4   0       13.81       13.52      0.95 o 
   2   4   0      115.45      111.93      1.23 o 
   3   4   0        1.68        3.02      0.54 o 
   4   4   0        0.34        0.58      0.66 o 
   5   4   0        9.17       10.52      1.12 o 
   6   4   0      126.81      131.40      2.33 o 
   7   4   0        0.30       -0.05      1.19 o 
   8   4   0        4.44        2.34      1.12 o 
   9   4   0        1.70        3.39      1.57 o 
  -8   5   0        0.25       -0.02      1.51 o 
  -7   5   0       23.98       26.28      1.71 o 
  -6   5   0        0.03        0.39      0.71 o 
  -5   5   0        5.86        6.13      0.76 o 
  -4   5   0        2.53        2.56      0.64 o 
  -3   5   0       15.85       15.55      0.65 o 
  -2   5   0        1.74        2.04      0.86 o 
  -1   5   0       77.04       82.75      2.77 o 
   0   5   0      236.65      246.73      1.62 o 
   1   5   0       38.38       36.88      1.36 o 
   2   5   0      156.40      157.62      1.61 o 
   3   5   0      166.23      166.67      2.06 o 
   4   5   0       13.35       11.92      0.96 o 
   5   5   0        3.98        4.95      0.82 o 
   6   5   0       27.70       29.13      1.34 o 
   7   5   0       77.57       78.18      1.71 o 
   8   5   0       11.65       12.92      1.48 o 
   9   5   0        0.35        0.03      1.63 o 
  -8   6   0        0.03        0.01      2.09 o 
  -7   6   0        1.64       -0.05      2.89 o 
  -6   6   0       11.84       12.64      1.21 o 
  -5   6   0       89.37       82.77      1.69 o 
  -4   6   0        0.06        0.33      0.99 o 
  -3   6   0        0.69        0.23      0.87 o 
  -2   6   0        5.58        5.89      3.33 o 
  -1   6   0        4.40        3.56      0.66 o 
   0   6   0       29.17       27.36      0.50 o 
   1   6   0        7.10        7.65      0.18 o 
   2   6   0       13.37       13.07      0.40 o 
   3   6   0       29.45       27.38      1.49 o 
   4   6   0       23.61       23.59      0.88 o 
   5   6   0        1.93        1.64      0.76 o 
   6   6   0       34.99       39.78      1.45 o 
   7   6   0        4.17        3.04      1.29 o 
   8   6   0        0.29        0.43      1.20 o 
  -7   7   0        0.13        0.13      1.81 o 
  -6   7   0        0.49        0.22      0.76 o 
  -5   7   0        5.22        5.65      1.46 o 
  -4   7   0      173.57      175.44      2.39 o 
  -3   7   0       36.36       31.99      2.36 o 
  -2   7   0        0.53        0.93      0.70 o 
  -1   7   0       48.43       49.27      1.16 o 
   0   7   0      121.51      121.75      1.25 o 
   1   7   0       18.28       17.69      1.10 o 
   2   7   0       12.74       14.74      0.68 o 
   3   7   0       42.90       40.98      2.44 o 
   4   7   0       22.57       24.22      1.73 o 
   5   7   0        0.07       -0.32      1.14 o 
   6   7   0       17.97       19.57      1.04 o 
   7   7   0        7.65        7.19      5.32 o 
   8   7   0        0.04        0.24      1.22 o 
  -6   8   0        0.10       -0.42      0.84 o 
  -5   8   0        0.41        0.39      0.76 o 
  -4   8   0       11.93       11.34      1.28 o 
  -3   8   0        1.90        2.31      0.72 o 
  -2   8   0       63.14       60.45      1.00 o 
  -1   8   0       75.87       74.19      1.05 o 
   0   8   0        0.23       -0.01      0.21 o 
   1   8   0        1.35        1.19      1.34 o 
   2   8   0       17.19       17.41      2.79 o 
   3   8   0       13.67       13.30      1.73 o 
   4   8   0        1.46        0.55      0.87 o 
   5   8   0        0.42        0.08      0.97 o 
   6   8   0        0.26        0.24      0.94 o 
   7   8   0        0.00        1.06      1.25 o 
  -6   9   0        0.20        0.19      0.99 o 
  -5   9   0        2.98        3.18      0.84 o 
  -4   9   0       14.20       17.25      1.05 o 
  -3   9   0       21.24       20.25      2.13 o 
  -2   9   0        0.83        0.90      0.76 o 
  -1   9   0        0.25       -0.07      0.35 o 
   0   9   0       68.59       64.09      2.42 o 
   1   9   0        3.42        2.79      1.32 o 
   2   9   0        0.15        0.59      1.59 o 
   3   9   0        0.00        0.12      1.63 o 
   4   9   0        0.21       -0.37      1.61 o 
   5   9   0        0.12        0.04      1.41 o 
   6   9   0        0.14        2.26      3.12 o 
  -4  10   0        3.35        1.97      0.89 o 
  -3  10   0        4.36        3.35      1.32 o 
  -2  10   0        0.14        1.57      2.59 o 
  -1  10   0        0.50        0.36      1.33 o 
   0  10   0        1.64        1.47      1.65 o 
   1  10   0        0.01       -0.04      1.72 o 
   2  10   0        1.56        1.71      1.68 o 
   3  10   0        1.22        2.01      1.56 o 
   4  10   0        0.60        1.42      2.49 o 
   5  10   0        0.26        0.11      1.86 o 
  -3  11   0       17.40       20.35      1.70 o 
  -2  11   0        3.34        1.74      1.64 o 
  -1  11   0        1.51        0.29      1.52 o 
   0  11   0        0.17        0.15      1.87 o 
   1  11   0        0.08        0.67      1.57 o 
   2  11   0        1.05        0.84      2.05 o 
   3  11   0        1.42        1.18      1.74 o 
   4  11   0        1.03        0.20      1.75 o 
  -3 -11   1        0.86        0.99      1.84 o 
  -2 -11   1       13.43       10.06      6.91 o 
  -1 -11   1        0.04        0.58      2.10 o 
   0 -11   1        0.06       -0.06      1.70 o 
   1 -11   1        7.42        8.35      5.70 o 
   2 -11   1        1.53        2.39      2.62 o 
  -5 -10   1        1.20        2.26      1.67 o 
  -4 -10   1        0.01        0.26      1.98 o 
  -3 -10   1        1.26        1.10      1.69 o 
  -2 -10   1        9.08        9.28      2.04 o 
  -1 -10   1        1.01        0.92      1.86 o 
   0 -10   1        1.23        0.34      1.83 o 
   1 -10   1        0.11        0.46      1.40 o 
   2 -10   1        0.29        0.32      1.42 o 
   3 -10   1        0.45        0.01      1.74 o 
   4 -10   1        0.02        0.35      2.23 o 
  -6  -9   1        0.80        0.90      3.25 o 
  -5  -9   1        1.78        2.09      1.47 o 
  -4  -9   1        0.33        0.76      1.43 o 
  -3  -9   1        2.43        2.91      1.47 o 
  -2  -9   1        9.62        7.80      5.71 o 
  -1  -9   1       61.57       63.15      2.19 o 
   0  -9   1        5.88        9.65      1.75 o 
   1  -9   1        0.49        0.40      1.55 o 
   2  -9   1        1.40        0.68      1.26 o 
   3  -9   1        4.98        4.28      1.30 o 
   4  -9   1        0.05       -0.61      1.44 o 
   5  -9   1        3.64        3.80      1.33 o 
  -7  -8   1        0.65        0.79      1.68 o 
  -6  -8   1        0.86        0.49      0.79 o 
  -5  -8   1        0.39        0.79      1.28 o 
  -4  -8   1        0.21        1.43      1.25 o 
  -3  -8   1        0.00        0.00      1.48 o 
  -2  -8   1        0.37        0.15      1.21 o 
  -1  -8   1       10.10       12.23      1.52 o 
   0  -8   1        0.53        0.53      1.52 o 
   1  -8   1       90.18       88.18      1.90 o 
   2  -8   1        0.05        1.93      2.63 o 
   3  -8   1        1.24        0.33      0.73 o 
   4  -8   1       34.24       27.02      7.39 o 
   5  -8   1        0.60        0.23      1.12 o 
   6  -8   1        0.46        0.64      2.47 o 
  -7  -7   1        0.00        0.57      0.96 o 
  -6  -7   1        5.07        5.10      1.94 o 
  -5  -7   1        0.25        0.28      0.64 o 
  -4  -7   1        1.00        0.30      0.70 o 
  -3  -7   1        1.59        1.24      1.30 o 
  -2  -7   1        0.23        1.31      1.74 o 
  -1  -7   1        3.60        4.22      1.30 o 
   0  -7   1       32.01       33.73      1.28 o 
   1  -7   1       45.26       49.95      2.07 o 
   2  -7   1        0.00        0.20      0.69 o 
   3  -7   1      239.70      237.58      2.48 o 
   4  -7   1       35.38       38.09      1.18 o 
   5  -7   1        4.03        3.26      0.96 o 
   6  -7   1        0.70        0.46      0.99 o 
   7  -7   1        0.90        0.54      2.04 o 
  -8  -6   1        0.01       -0.62      0.93 o 
  -7  -6   1        0.54        0.10      0.85 o 
  -6  -6   1        0.02        0.32      0.75 o 
  -5  -6   1        1.90        1.32      0.76 o 
  -4  -6   1        0.32        0.58      0.63 o 
  -3  -6   1       35.23       36.69      0.85 o 
  -2  -6   1        6.68        8.38      1.00 o 
  -1  -6   1        3.34        4.46      0.95 o 
   0  -6   1        0.95        1.15      1.33 o 
   1  -6   1      101.05       94.75      2.85 o 
   2  -6   1        6.36        6.41      1.31 o 
   3  -6   1      165.86      167.33      1.93 o 
   4  -6   1       71.51       69.49      1.14 o 
   5  -6   1       18.49       19.52      1.08 o 
   6  -6   1       12.85       13.43      0.87 o 
   7  -6   1        0.35       -0.02      1.02 o 
   8  -6   1        0.05       -0.09      2.05 o 
  -8  -5   1        0.03        0.07      0.87 o 
  -7  -5   1        3.95        3.15      1.25 o 
  -6  -5   1        4.49        5.11      0.94 o 
  -5  -5   1        0.06       -0.09      0.98 o 
  -4  -5   1       26.95       26.54      0.83 o 
  -3  -5   1       64.76       66.08      0.97 o 
  -2  -5   1        3.85        4.61      1.15 o 
  -1  -5   1        6.25        8.60      1.10 o 
   0  -5   1       39.67       40.19      2.07 o 
   1  -5   1        4.44        5.17      0.54 o 
   2  -5   1       20.77       21.88      0.87 o 
   3  -5   1        1.65        1.94      0.60 o 
   4  -5   1       19.98       20.18      0.80 o 
   5  -5   1      178.55      180.66      1.89 o 
   6  -5   1        4.09        3.63      0.81 o 
   7  -5   1       18.72       19.01      0.97 o 
   8  -5   1        4.95       -0.01      3.42 o 
  -9  -4   1        1.16        1.51      2.08 o 
  -8  -4   1       35.24       35.24      1.55 o 
  -7  -4   1        0.30        0.82      0.98 o 
  -6  -4   1       97.00      105.18      2.24 o 
  -5  -4   1        2.49        2.66      0.80 o 
  -4  -4   1       11.24       12.14      0.71 o 
  -3  -4   1      188.81      189.58      2.11 o 
  -2  -4   1       42.64       42.87      1.69 o 
  -1  -4   1       43.05       45.55      1.29 o 
   0  -4   1        0.82        0.42      0.90 o 
   1  -4   1       69.64       62.57      0.77 o 
   2  -4   1        3.47        3.69      0.34 o 
   3  -4   1        0.73        0.26      0.67 o 
   4  -4   1        2.15        2.19      0.53 o 
   5  -4   1        2.23        1.81      0.55 o 
   6  -4   1       20.43       20.83      0.73 o 
   7  -4   1       80.37       85.43      1.20 o 
   8  -4   1        0.92        0.21      2.15 o 
   9  -4   1        1.81        0.33      2.44 o 
  -9  -3   1        0.12        1.10      2.12 o 
  -8  -3   1       21.41       22.22      1.74 o 
  -7  -3   1        0.97        0.64      1.18 o 
  -6  -3   1      377.92      372.48      3.06 o 
  -5  -3   1       32.63       32.04      0.86 o 
  -4  -3   1       23.81       22.72      0.75 o 
  -3  -3   1      363.84      367.00      2.28 o 
  -2  -3   1       36.51       32.46      0.50 o 
  -1  -3   1       66.86       59.90      1.22 o 
   0  -3   1       26.77       25.73      1.00 o 
   1  -3   1        3.84        3.52      0.29 o 
   2  -3   1        2.97        2.82      0.35 o 
   3  -3   1        9.78        9.79      0.51 o 
   4  -3   1        0.06       -0.02      0.45 o 
   5  -3   1        0.96        1.06      0.49 o 
   6  -3   1        0.85        0.66      0.54 o 
   7  -3   1       14.15       12.79      0.76 o 
   8  -3   1       17.61       21.33      1.69 o 
   9  -3   1       17.42       21.15      4.20 o 
  -9  -2   1        4.56       -0.17      2.33 o 
  -8  -2   1        0.19        0.45      0.88 o 
  -7  -2   1        0.12        0.04      0.96 o 
  -6  -2   1      353.62      326.82     13.05 o 
  -5  -2   1      197.31      194.91      1.73 o 
  -4  -2   1     1287.66     1265.17     11.29 o 
  -3  -2   1        0.59        0.20      0.49 o 
  -2  -2   1      159.01      156.09      1.20 o 
  -1  -2   1      455.40      440.18      2.69 o 
   0  -2   1      218.22      198.78      1.67 o 
   1  -2   1       76.68       76.78      1.17 o 
   2  -2   1        3.03        1.97      0.36 o 
   3  -2   1        2.72        2.75      0.40 o 
   4  -2   1        0.22        0.24      0.46 o 
   5  -2   1        3.58        6.02      0.57 o 
   6  -2   1        0.08        0.13      0.57 o 
   7  -2   1       10.69       11.25      0.62 o 
   8  -2   1        1.49        1.08      0.54 o 
   9  -2   1        1.11        0.07      2.43 o 
  -9  -1   1        2.03       -0.13      2.30 o 
  -8  -1   1        0.27        0.27      0.44 o 
  -7  -1   1        0.28       -0.03      0.95 o 
  -6  -1   1       40.59       41.75      1.39 o 
  -5  -1   1        3.89        5.12      0.58 o 
  -4  -1   1      623.29      596.75      4.90 o 
  -3  -1   1      662.02      641.90      3.66 o 
  -2  -1   1     3697.19     3584.56     15.72 o 
  -1  -1   1      133.22      121.20      0.90 o 
   0  -1   1      942.02      856.84      5.00 o 
   1  -1   1      471.15      403.18      2.25 o 
   2  -1   1       94.95       85.56      0.82 o 
   3  -1   1      303.74      300.35      1.70 o 
   4  -1   1      216.62      237.96      1.51 o 
   5  -1   1       31.16       31.64      0.80 o 
   6  -1   1        2.24        1.75      0.57 o 
   7  -1   1        0.41        0.00      0.56 o 
   8  -1   1        3.68        1.52      0.79 o 
   9  -1   1        1.20       -0.21      2.41 o 
  -9   0   1        1.42        0.04      1.71 o 
  -8   0   1        7.63       -0.01      1.87 o 
  -7   0   1        3.47        4.50      0.69 o 
  -6   0   1        1.26        1.95      0.74 o 
  -5   0   1        1.11        1.78      0.72 o 
  -4   0   1        7.96       10.37      0.36 o 
  -3   0   1        1.13        1.24      0.25 o 
  -2   0   1     2025.15     1947.17     10.94 o 
  -1   0   1     3196.40     2940.62     12.48 o 
   2   0   1       46.28       42.91      0.65 o 
   3   0   1      357.33      372.23      2.20 o 
   4   0   1       71.20       76.91      0.86 o 
   5   0   1        6.07        5.94      0.61 o 
   6   0   1       10.63       11.08      0.61 o 
   7   0   1       41.55       39.17      1.57 o 
   8   0   1        4.00        0.00      0.84 o 
   9   0   1        0.78        0.05      3.75 o 
  -9   1   1        0.23       -0.03      1.76 o 
  -8   1   1        0.12        0.14      1.77 o 
  -7   1   1        0.00        0.36      0.59 o 
  -6   1   1       26.43       27.09      0.84 o 
  -5   1   1       11.38       11.82      0.57 o 
  -4   1   1       14.02       13.41      0.27 o 
  -3   1   1      193.94      194.32      1.05 o 
  -2   1   1      150.44      143.42      2.45 o 
  -1   1   1      127.96      115.37      1.48 o 
   1   1   1       31.64       28.71      0.80 o 
   2   1   1       59.11       60.12      0.91 o 
   3   1   1       60.59       53.66      0.88 o 
   4   1   1      289.38      303.86      1.80 o 
   5   1   1        0.43        1.01      0.55 o 
   6   1   1        4.42        4.87      0.66 o 
   7   1   1        0.44       -0.07      0.58 o 
   8   1   1        3.43        1.48      1.20 o 
   9   1   1        4.35        1.81      1.25 o 
  -9   2   1        0.04        0.00      1.78 o 
  -8   2   1        0.26        0.43      1.48 o 
  -7   2   1        0.00       -0.31      1.54 o 
  -6   2   1        0.88        2.06      1.42 o 
  -5   2   1       36.82       40.32      0.57 o 
  -4   2   1      196.30      213.34      1.79 o 
  -3   2   1       50.85       52.39      0.48 o 
  -2   2   1      177.29      177.10      1.20 o 
  -1   2   1       13.38       12.42      0.50 o 
   0   2   1     6019.97     4842.92     31.33 o 
   1   2   1     1592.44     1479.47      8.41 o 
   2   2   1     1240.96     1209.04      7.20 o 
   3   2   1      789.26      769.57      4.15 o 
   4   2   1       87.96       86.84      1.03 o 
   5   2   1        6.41        7.85      0.93 o 
   6   2   1        2.14        2.50      0.67 o 
   7   2   1        0.56        0.92      0.77 o 
   8   2   1        0.08        0.33      0.70 o 
   9   2   1        0.92       -0.09      1.47 o 
  -9   3   1        0.46       -0.07      1.82 o 
  -8   3   1        0.21        0.20      1.51 o 
  -7   3   1       11.49       10.79      1.40 o 
  -6   3   1       14.67       14.97      1.45 o 
  -5   3   1       26.65       28.26      0.63 o 
  -4   3   1        6.32        7.32      0.57 o 
  -3   3   1      355.37      377.50      4.11 o 
  -2   3   1      101.60       99.61      1.72 o 
  -1   3   1       83.38       81.25      0.87 o 
   0   3   1       25.14       17.66      0.84 o 
   1   3   1      889.82      879.74      5.52 o 
   2   3   1       71.71       65.84      0.96 o 
   3   3   1      560.97      561.95      3.29 o 
   4   3   1      224.43      219.44      1.72 o 
   5   3   1       52.71       53.63      1.02 o 
   6   3   1        0.10       -0.37      0.81 o 
   7   3   1        0.57        0.21      0.81 o 
   8   3   1        0.14        0.63      0.77 o 
   9   3   1        0.82       -0.14      1.18 o 
  -8   4   1        2.38       -0.22      1.58 o 
  -7   4   1        6.87        0.11      1.38 o 
  -6   4   1        0.23        0.40      0.25 o 
  -5   4   1        5.15        4.77      0.74 o 
  -4   4   1       23.16       21.91      0.62 o 
  -3   4   1      234.73      244.56      1.89 o 
  -2   4   1      152.46      160.76      1.61 o 
  -1   4   1       60.65       61.59      0.72 o 
   0   4   1     1632.66     1619.90     13.64 o 
   1   4   1      465.74      458.29      5.10 o 
   2   4   1        0.12        0.54      0.62 o 
   3   4   1      124.57      120.75      1.79 o 
   4   4   1        7.56        6.09      0.60 o 
   5   4   1      132.36      133.47      1.55 o 
   6   4   1       85.21       81.01      1.65 o 
   7   4   1       46.68       49.71      1.16 o 
   8   4   1        0.01       -0.86      1.40 o 
   9   4   1        0.29        0.64      1.23 o 
  -8   5   1       10.39       11.34      2.30 o 
  -7   5   1       12.58        0.03      3.25 o 
  -6   5   1       26.78       26.69      0.63 o 
  -5   5   1        0.07        0.23      0.74 o 
  -4   5   1        2.23        2.43      0.71 o 
  -3   5   1        0.16        0.13      0.80 o 
  -2   5   1        0.01        0.13      0.47 o 
  -1   5   1       35.20       39.69      0.65 o 
   0   5   1      345.13      373.82      4.23 o 
   1   5   1      100.50       99.38      1.89 o 
   2   5   1      306.64      305.36      4.31 o 
   3   5   1        4.19        4.16      0.60 o 
   4   5   1        7.46        7.34      1.16 o 
   5   5   1       47.91       51.01      1.20 o 
   6   5   1       74.44       79.62      2.05 o 
   7   5   1        5.89        5.00      1.15 o 
   8   5   1        3.90        2.09      1.48 o 
   9   5   1        0.14       -0.35      1.32 o 
  -8   6   1        0.41        0.01      2.20 o 
  -7   6   1        2.35        0.05      3.03 o 
  -6   6   1       44.03       42.06      0.96 o 
  -5   6   1       11.11       11.73      0.68 o 
  -4   6   1       18.39       18.89      0.73 o 
  -3   6   1        4.62        5.16      0.57 o 
  -2   6   1        8.05        7.70      0.59 o 
  -1   6   1        2.57        2.17      0.48 o 
   0   6   1        0.15        0.25      0.62 o 
   1   6   1        4.45        5.85      1.16 o 
   2   6   1      198.96      205.31      3.20 o 
   3   6   1       14.97       14.62      0.94 o 
   4   6   1       95.01       94.44      1.53 o 
   5   6   1        0.31        0.00      1.32 o 
   6   6   1        2.42        1.91      1.21 o 
   7   6   1       60.82       61.83      1.92 o 
   8   6   1        0.26        0.59      1.94 o 
   9   6   1        2.46        4.59      1.99 o 
  -7   7   1        0.01        0.42      1.85 o 
  -6   7   1        0.73        0.44      0.57 o 
  -5   7   1        0.00       -0.06      0.65 o 
  -4   7   1       15.01       14.72      0.90 o 
  -3   7   1        0.78        0.86      0.70 o 
  -2   7   1       24.51       22.97      0.81 o 
  -1   7   1       30.01       30.05      1.53 o 
   0   7   1       11.38       11.03      0.48 o 
   1   7   1        2.40        2.33      2.16 o 
   2   7   1        5.30        1.30      2.61 o 
   3   7   1       71.24       73.07      1.17 o 
   4   7   1       30.82       31.24      0.92 o 
   5   7   1       25.46       24.43      0.95 o 
   6   7   1        2.24        2.88      1.05 o 
   7   7   1       15.69       18.52      1.43 o 
   8   7   1        0.32       -0.06      1.25 o 
  -6   8   1        0.96        0.18      2.60 o 
  -5   8   1        0.04        0.57      0.69 o 
  -4   8   1        1.26        1.18      0.71 o 
  -3   8   1       13.13       16.41      0.90 o 
  -2   8   1        4.63        4.61      0.79 o 
  -1   8   1        0.04       -0.44      0.84 o 
   0   8   1        1.09        1.05      0.42 o 
   1   8   1        0.05        0.15      0.31 o 
   2   8   1        0.00        0.04      0.55 o 
   3   8   1        2.60        3.14      0.68 o 
   4   8   1       15.28       15.71      0.72 o 
   5   8   1        4.82        1.67      2.76 o 
   6   8   1       11.13       12.53      1.89 o 
   7   8   1        1.14        1.15      1.47 o 
  -6   9   1        0.16       -0.02      1.64 o 
  -5   9   1        1.82        1.97      1.05 o 
  -4   9   1        4.16        2.57      0.79 o 
  -3   9   1        4.13        5.03      0.75 o 
  -2   9   1        2.43        1.11      0.81 o 
  -1   9   1        1.71        0.65      0.56 o 
   0   9   1       27.68       27.23      0.61 o 
   1   9   1        0.02       -0.18      0.33 o 
   2   9   1        2.25        2.19      0.50 o 
   3   9   1        0.72       -0.06      0.50 o 
   4   9   1        6.77        6.88      0.80 o 
   5   9   1        0.78        0.32      0.69 o 
   6   9   1        0.22        0.18      1.23 o 
   7   9   1        8.55        4.07      4.10 o 
  -5  10   1        1.40        3.49      1.14 o 
  -4  10   1        0.37        1.42      1.43 o 
  -3  10   1       21.87       24.20      1.13 o 
  -2  10   1        6.95        6.72      0.70 o 
  -1  10   1        1.04        0.21      0.80 o 
   0  10   1        0.10        0.00      0.41 o 
   1  10   1        5.36        2.88      2.94 o 
   2  10   1        5.65        2.85      2.81 o 
   3  10   1        0.99        1.94      1.74 o 
   4  10   1        2.68        0.49      1.52 o 
   5  10   1        1.02        2.09      1.56 o 
   6  10   1        0.12        1.06      1.65 o 
  -3  11   1        3.87        0.72      1.61 o 
  -2  11   1        0.51        1.01      1.36 o 
  -1  11   1        0.05        1.57      1.95 o 
   0  11   1        0.01       -0.41      1.44 o 
   1  11   1        4.33        2.27      1.86 o 
   2  11   1        0.09        0.94      1.56 o 
   3  11   1        0.51        0.54      2.01 o 
   4  11   1        0.73       -0.02      1.70 o 
   5  11   1        0.18        0.15      1.79 o 
  -1  12   1        0.00        1.11      2.49 o 
   0  12   1        0.00        0.15      1.63 o 
   1  12   1        0.08        0.33      1.65 o 
   2  12   1        3.55        2.16      2.84 o 
  -2 -11   2        1.05        1.79      2.34 o 
  -1 -11   2        1.52        0.20      1.90 o 
   0 -11   2        1.22        0.71      2.88 o 
   1 -11   2        0.06       -0.44      1.81 o 
  -4 -10   2        0.52        0.98      2.17 o 
  -3 -10   2       12.20       14.41      3.57 o 
  -2 -10   2        7.44       10.97      3.12 o 
  -1 -10   2        3.69        2.40      2.94 o 
   0 -10   2        0.06        0.26      1.60 o 
   1 -10   2        1.01        1.31      1.98 o 
   2 -10   2        0.09        0.35      1.56 o 
   3 -10   2        0.26        0.80      1.53 o 
   4 -10   2        0.43       -0.14      1.52 o 
  -5  -9   2        2.04        1.15      1.86 o 
  -4  -9   2        0.06        0.42      1.87 o 
  -3  -9   2       40.85       40.07      2.24 o 
  -2  -9   2       47.13       53.07      2.38 o 
  -1  -9   2       14.22       16.84      1.69 o 
   0  -9   2        2.89        1.48      1.47 o 
   1  -9   2        0.36        0.13      1.68 o 
   2  -9   2        1.07        3.49      3.26 o 
   3  -9   2        1.37       -0.27      3.32 o 
   4  -9   2        6.18       10.78      2.09 o 
   5  -9   2        0.01        0.02      3.30 o 
  -6  -8   2        0.22        1.31      2.16 o 
  -5  -8   2        3.62        3.02      1.69 o 
  -4  -8   2        0.54        0.82      1.59 o 
  -3  -8   2        0.67        1.05      1.36 o 
  -2  -8   2        3.09        3.73      1.40 o 
  -1  -8   2       61.34       63.89      2.77 o 
   0  -8   2       24.64       26.52      2.02 o 
   1  -8   2        8.85       11.38      1.89 o 
   2  -8   2       12.84       12.32      1.93 o 
   3  -8   2        2.15        2.36      2.97 o 
   4  -8   2        1.96        2.41      1.86 o 
   5  -8   2        0.02       -0.22      2.92 o 
   6  -8   2        1.55        2.59      2.81 o 
  -7  -7   2        0.20       -0.10      1.54 o 
  -6  -7   2        0.56        2.20      1.81 o 
  -5  -7   2        4.48        2.97      3.26 o 
  -4  -7   2        0.41        0.01      1.15 o 
  -3  -7   2        0.01        0.03      1.13 o 
  -2  -7   2        4.71        4.36      1.16 o 
  -1  -7   2       19.12       18.90      1.29 o 
   0  -7   2       20.06       22.53      1.99 o 
   1  -7   2      327.41      319.33      5.00 o 
   2  -7   2       34.62       32.93      2.05 o 
   3  -7   2        0.08       -0.92      2.65 o 
   4  -7   2       58.90       59.71      2.28 o 
   5  -7   2       11.62       12.87      1.70 o 
   6  -7   2        0.01        0.09      1.04 o 
   7  -7   2        0.26       -0.08      1.14 o 
  -7  -6   2        3.29        1.22      1.23 o 
  -6  -6   2        0.14        0.01      0.76 o 
  -5  -6   2        1.53        0.80      0.71 o 
  -4  -6   2        3.85        3.96      1.01 o 
  -3  -6   2        0.30        0.40      1.21 o 
  -2  -6   2        3.13        2.22      1.03 o 
  -1  -6   2        7.53        8.11      1.51 o 
   0  -6   2        0.01       -0.11      1.49 o 
   1  -6   2        1.59        0.51      1.52 o 
   2  -6   2      129.95      126.59      2.85 o 
   3  -6   2      236.04      228.61      2.39 o 
   4  -6   2       17.26       17.68      1.10 o 
   5  -6   2        1.08        1.39      1.10 o 
   6  -6   2        9.11        9.51      2.32 o 
   7  -6   2        0.21       -0.02      1.06 o 
   8  -6   2        1.67       -0.11      3.25 o 
  -8  -5   2        0.46        1.00      1.17 o 
  -7  -5   2        2.81        2.02      0.80 o 
  -6  -5   2        2.32        1.19      0.97 o 
  -5  -5   2        6.08        7.32      0.89 o 
  -4  -5   2        0.50        0.44      0.54 o 
  -3  -5   2       19.80       25.28      1.24 o 
  -2  -5   2       41.47       47.83      1.18 o 
  -1  -5   2       25.19       27.49      1.46 o 
   0  -5   2        3.75        4.29      1.27 o 
   1  -5   2      106.62      118.80      2.37 o 
   2  -5   2       20.83       23.49      0.67 o 
   3  -5   2       15.01       15.00      0.66 o 
   4  -5   2      174.88      169.01      1.68 o 
   5  -5   2      295.91      302.84      3.12 o 
   6  -5   2        3.38        3.49      0.79 o 
   7  -5   2        1.16        0.68      0.71 o 
   8  -5   2        1.45       -0.15      2.02 o 
  -8  -4   2       14.93       12.28      1.17 o 
  -7  -4   2        0.00       -0.19      1.14 o 
  -6  -4   2        2.88        1.50      0.90 o 
  -5  -4   2        2.56        1.04      0.56 o 
  -4  -4   2        0.29        0.21      0.48 o 
  -3  -4   2       45.79       48.46      0.62 o 
  -2  -4   2        9.33       11.65      1.12 o 
  -1  -4   2       17.98       18.74      1.16 o 
   0  -4   2        7.36        9.61      1.12 o 
   1  -4   2      273.74      278.93      1.79 o 
   2  -4   2       12.97       12.86      0.61 o 
   3  -4   2        0.83        1.21      0.59 o 
   4  -4   2       81.71       78.44      1.07 o 
   5  -4   2       26.85       25.73      0.83 o 
   6  -4   2      111.70      113.22      1.45 o 
   7  -4   2       25.26       26.41      1.02 o 
   8  -4   2        0.23        0.11      0.95 o 
   9  -4   2        0.18        0.68      3.79 o 
  -8  -3   2        5.24        3.50      0.91 o 
  -7  -3   2       19.80       17.74      0.80 o 
  -6  -3   2      132.60      136.18      1.82 o 
  -5  -3   2       50.45       49.99      1.52 o 
  -4  -3   2        0.58        0.75      0.53 o 
  -3  -3   2        4.53        3.87      0.39 o 
  -2  -3   2      246.57      241.47      7.60 o 
  -1  -3   2        0.09        0.92      0.30 o 
   0  -3   2        7.34        7.67      1.40 o 
   1  -3   2       45.86       45.78      0.75 o 
   2  -3   2       28.56       33.36      0.64 o 
   3  -3   2        6.55        8.35      0.60 o 
   4  -3   2        5.04        4.85      0.56 o 
   5  -3   2        1.13        1.16      0.62 o 
   6  -3   2        4.41        5.83      0.63 o 
   7  -3   2        0.15       -0.38      0.90 o 
   8  -3   2       30.78       32.54      0.95 o 
   9  -3   2        2.04       -0.82      2.51 o 
  -9  -2   2        0.34       -0.63      2.23 o 
  -8  -2   2        2.65       -0.08      1.68 o 
  -7  -2   2        9.62        8.98      0.80 o 
  -6  -2   2       21.84       25.29      0.68 o 
  -5  -2   2       56.94       55.74      0.81 o 
  -4  -2   2       67.48       65.81      0.95 o 
  -3  -2   2       43.32       50.93      0.88 o 
  -2  -2   2      354.86      356.06      2.08 o 
  -1  -2   2        7.67        7.38      0.33 o 
   0  -2   2      218.45      199.05      2.09 o 
   1  -2   2      230.42      237.77      1.52 o 
   2  -2   2      198.96      205.39      1.58 o 
   3  -2   2      118.11      131.79      1.17 o 
   4  -2   2       28.38       27.54      0.75 o 
   5  -2   2        4.97        3.84      0.74 o 
   6  -2   2        2.16        1.83      0.63 o 
   7  -2   2        2.40        2.01      0.86 o 
   8  -2   2       10.76       10.71      0.87 o 
   9  -2   2        0.90       -0.01      3.79 o 
  -9  -1   2        4.01        0.03      1.75 o 
  -8  -1   2        0.59        0.04      2.30 o 
  -7  -1   2        0.03        0.05      0.59 o 
  -6  -1   2        8.14        7.58      0.57 o 
  -5  -1   2        0.05       -0.02      0.41 o 
  -4  -1   2       59.27       65.62      1.12 o 
  -3  -1   2      437.82      444.20      2.28 o 
  -2  -1   2       19.91       20.14      0.49 o 
  -1  -1   2       56.83       53.94      0.57 o 
   0  -1   2      371.04      337.46      2.62 o 
   1  -1   2       36.91       33.15      1.03 o 
   2  -1   2        5.35        6.47      0.59 o 
   3  -1   2       19.90       20.71      0.91 o 
   4  -1   2      110.32      113.19      1.19 o 
   5  -1   2       50.27       50.86      0.87 o 
   6  -1   2       26.67       30.16      0.86 o 
   7  -1   2       20.62       17.94      0.73 o 
   8  -1   2        5.81        5.10      1.36 o 
   9  -1   2        0.13        0.29      2.29 o 
  -9   0   2        9.32       11.56      8.69 o 
  -8   0   2        7.28        0.10      1.86 o 
  -7   0   2        0.51        0.52      0.29 o 
  -6   0   2       80.54       78.51      1.68 o 
  -5   0   2       61.66       57.15      0.78 o 
  -4   0   2       47.89       47.27      0.73 o 
  -3   0   2      795.43      783.96      4.82 o 
  -2   0   2       90.00       90.51      0.81 o 
  -1   0   2      681.28      651.22      4.91 o 
   0   0   2      682.05      624.80      3.85 o 
   1   0   2      587.87      538.90      3.73 o 
   2   0   2       84.25       79.98      1.17 o 
   3   0   2       33.21       31.17      0.65 o 
   4   0   2       56.56       61.07      0.85 o 
   5   0   2       11.40       10.69      0.72 o 
   6   0   2       16.11       16.65      0.90 o 
   7   0   2       10.92       11.57      0.94 o 
   8   0   2       27.33       25.73      0.94 o 
   9   0   2        0.41        0.36      1.08 o 
  -9   1   2        0.02        0.08      1.78 o 
  -8   1   2        0.02        0.02      1.54 o 
  -7   1   2       10.09       14.34      2.04 o 
  -6   1   2       49.63       53.20      1.57 o 
  -5   1   2        0.32        0.57      1.04 o 
  -4   1   2        3.83        4.62      0.81 o 
  -3   1   2       14.22       10.97      1.09 o 
  -2   1   2       49.38       45.11      1.61 o 
  -1   1   2     5792.32     5072.37     25.37 o 
   0   1   2     3021.16     2753.70     14.69 o 
   1   1   2      830.21      741.95      4.72 o 
   2   1   2      450.19      413.55      3.01 o 
   3   1   2       14.15       15.12      0.56 o 
   4   1   2      206.26      211.06      1.62 o 
   5   1   2        0.56        1.08      0.72 o 
   6   1   2        5.18        4.41      1.08 o 
   7   1   2        5.67        4.07      1.08 o 
   8   1   2        0.06        0.04      0.75 o 
   9   1   2        1.49        0.17      0.89 o 
  10   1   2        0.52        0.07      2.58 o 
  -9   2   2        0.30        0.10      4.06 o 
  -8   2   2        4.80        0.05      1.60 o 
  -7   2   2        1.36        1.40      1.38 o 
  -6   2   2       17.03       18.22      1.55 o 
  -5   2   2       28.09       29.54      1.50 o 
  -4   2   2       62.04       67.08      1.45 o 
  -3   2   2      170.76      172.90      3.44 o 
  -2   2   2       14.14       15.65      0.21 o 
  -1   2   2      842.79      772.97      4.43 o 
   0   2   2       73.24       72.86      0.83 o 
   1   2   2    13331.11    10768.35    127.31 o 
   2   2   2      184.29      185.41      1.69 o 
   3   2   2      275.97      262.14      2.20 o 
   4   2   2       59.10       61.47      1.60 o 
   5   2   2       45.50       50.42      0.90 o 
   6   2   2        5.19        5.63      0.71 o 
   7   2   2        0.00       -0.41      0.77 o 
   8   2   2        0.11        0.64      0.84 o 
   9   2   2        0.08        0.02      0.98 o 
  10   2   2        2.29       -0.15      2.53 o 
  -8   3   2        0.06       -0.01      3.51 o 
  -7   3   2        0.62        0.08      1.39 o 
  -6   3   2        3.86        3.92      1.18 o 
  -5   3   2       11.42       13.90      1.19 o 
  -4   3   2      157.71      159.61      4.11 o 
  -3   3   2       11.39       13.91      0.29 o 
  -2   3   2      139.90      142.38      0.96 o 
  -1   3   2      317.22      302.83      3.13 o 
   0   3   2     1232.17     1202.52      7.08 o 
   1   3   2     6672.50     5958.90     31.39 o 
   2   3   2      113.39      118.64      3.38 o 
   3   3   2      802.17      758.93      5.41 o 
   4   3   2      421.99      440.36      2.84 o 
   5   3   2       25.65       23.53      0.78 o 
   6   3   2        0.35        0.16      0.73 o 
   7   3   2        4.90        4.44      1.04 o 
   8   3   2        2.93        3.37      0.83 o 
   9   3   2        0.22        0.22      1.05 o 
  -8   4   2        0.15       -0.03      3.62 o 
  -7   4   2        0.68       -0.05      1.97 o 
  -6   4   2        2.53        1.95      1.79 o 
  -5   4   2        2.16        1.89      1.62 o 
  -4   4   2        0.14        0.16      0.35 o 
  -3   4   2      129.26      136.70      1.08 o 
  -2   4   2      894.96      953.39      4.90 o 
  -1   4   2       89.88       92.20      1.82 o 
   0   4   2       77.50       75.95      1.51 o 
   1   4   2      594.41      577.86      4.18 o 
   2   4   2       57.63       60.40      1.14 o 
   3   4   2      155.90      140.74      1.61 o 
   4   4   2       68.34       70.69      1.00 o 
   5   4   2       47.43       49.25      1.40 o 
   6   4   2       20.53       21.85      0.90 o 
   7   4   2        8.43       11.09      2.69 o 
   8   4   2        0.25        0.55      0.88 o 
   9   4   2        0.89        0.61      0.96 o 
  -8   5   2        1.33        0.00      3.76 o 
  -7   5   2        8.04        0.03      2.16 o 
  -6   5   2        2.32        2.31      1.83 o 
  -5   5   2        0.58        0.92      0.38 o 
  -4   5   2        0.03        0.15      0.44 o 
  -3   5   2       14.10       15.45      0.54 o 
  -2   5   2       66.04       65.16      0.77 o 
  -1   5   2      437.78      468.13      3.53 o 
   0   5   2       74.46       83.58      1.64 o 
   1   5   2      123.31      111.95      1.43 o 
   2   5   2        2.36        3.56      0.76 o 
   3   5   2       13.02       11.06      0.85 o 
   4   5   2        1.65        2.84      0.66 o 
   5   5   2        2.62        1.79      0.84 o 
   6   5   2        0.73        1.13      0.89 o 
   7   5   2        3.54        2.87      1.01 o 
   8   5   2        7.41        5.97      0.97 o 
   9   5   2        0.47        1.61      1.66 o 
  -7   6   2        0.07        0.01      2.05 o 
  -6   6   2        0.40        0.05      0.33 o 
  -5   6   2        0.54        0.57      0.60 o 
  -4   6   2        1.69        1.11      0.68 o 
  -3   6   2        0.07        0.24      0.49 o 
  -2   6   2        6.31        7.63      0.60 o 
  -1   6   2       79.08       74.45      1.74 o 
   0   6   2       20.17       20.93      1.18 o 
   1   6   2      456.42      483.91      5.57 o 
   2   6   2       16.46       16.87      1.44 o 
   3   6   2       70.10       70.57      3.20 o 
   4   6   2        4.63        5.23      0.86 o 
   5   6   2        0.85        1.10      1.02 o 
   6   6   2        0.30        0.46      0.80 o 
   7   6   2       29.84       33.67      1.41 o 
   8   6   2        0.18        0.72      1.26 o 
   9   6   2        0.06        0.62      1.64 o 
  -7   7   2        0.27        0.51      2.00 o 
  -6   7   2        2.15        0.28      1.80 o 
  -5   7   2        1.89        1.21      0.63 o 
  -4   7   2        8.66        9.60      0.71 o 
  -3   7   2        1.69        1.72      0.66 o 
  -2   7   2       15.84       16.61      0.73 o 
  -1   7   2       12.94       14.55      0.66 o 
   0   7   2        0.02       -0.44      1.16 o 
   1   7   2       24.45       26.18      1.57 o 
   2   7   2       14.30       12.11      2.40 o 
   3   7   2      117.43      118.59      2.71 o 
   4   7   2        9.99        9.98      0.85 o 
   5   7   2       12.45       12.79      1.14 o 
   6   7   2        0.75        0.14      0.98 o 
   7   7   2        0.04        0.27      1.52 o 
   8   7   2       10.42        8.21      2.13 o 
  -6   8   2        0.19       -0.01      2.81 o 
  -5   8   2        0.95        1.45      0.89 o 
  -4   8   2        0.96        1.21      0.72 o 
  -3   8   2        2.55        2.35      0.65 o 
  -2   8   2       27.24       27.72      0.98 o 
  -1   8   2       10.45        8.72      0.71 o 
   0   8   2        7.35        7.72      0.62 o 
   1   8   2        5.54        4.75      1.53 o 
   2   8   2        4.65        4.19      1.54 o 
   3   8   2        8.48        7.63      0.81 o 
   4   8   2       26.43       22.18      0.90 o 
   5   8   2       20.43       18.88      1.27 o 
   6   8   2        0.02        0.21      0.97 o 
   7   8   2       27.53       28.67      1.42 o 
   8   8   2        3.63        1.52      1.72 o 
  -6   9   2        0.04        0.17      1.77 o 
  -5   9   2        0.02        0.11      0.72 o 
  -4   9   2        3.96        3.84      1.17 o 
  -3   9   2       11.42       11.51      0.88 o 
  -2   9   2        0.66        0.83      0.91 o 
  -1   9   2       15.13       14.29      0.72 o 
   0   9   2       28.26       28.59      0.93 o 
   1   9   2       39.73       37.20      2.53 o 
   2   9   2        2.39        1.58      2.75 o 
   3   9   2        3.00        1.65      0.84 o 
   4   9   2        2.54        2.08      0.67 o 
   5   9   2        3.89        0.21      1.16 o 
   6   9   2        0.79       -0.08      1.52 o 
   7   9   2        0.01       -0.67      1.79 o 
  -5  10   2        0.00        0.61      0.94 o 
  -4  10   2        2.62        1.36      0.90 o 
  -3  10   2       11.31       10.09      1.32 o 
  -2  10   2        5.73        6.82      0.92 o 
  -1  10   2        0.44        0.00      0.91 o 
   0  10   2        7.83        8.23      1.56 o 
   1  10   2        1.79        1.90      0.63 o 
   2  10   2        8.51        7.95      0.86 o 
   3  10   2       12.44       12.35      2.01 o 
   4  10   2        7.72        6.34      0.90 o 
   5  10   2        0.22        0.25      3.62 o 
   6  10   2        0.00        0.13      4.00 o 
  -3  11   2        0.19       -0.24      1.02 o 
  -2  11   2        3.66        4.28      0.81 o 
  -1  11   2        0.02        0.97      1.27 o 
   0  11   2       11.74        8.82      6.05 o 
   1  11   2        0.40       -0.22      1.75 o 
   2  11   2        0.17        0.12      1.52 o 
   3  11   2        2.38        1.54      1.61 o 
   4  11   2        2.79        1.56      2.49 o 
   5  11   2        1.13       -0.12      2.63 o 
  -1  12   2        0.39        1.69      1.46 o 
   0  12   2        0.20        0.08      1.84 o 
   1  12   2        1.87        0.18      1.59 o 
   2  12   2        1.17        1.20      1.66 o 
   3  12   2        0.76        0.32      2.10 o 
  -3 -10   3        0.11       -0.46      2.93 o 
  -2 -10   3       17.51       20.19      2.24 o 
  -1 -10   3        0.53        0.74      1.80 o 
   0 -10   3        0.49        0.43      2.14 o 
   1 -10   3        1.60        0.70      1.98 o 
   2 -10   3        5.58        4.51      1.75 o 
   3 -10   3        0.46       -0.45      2.55 o 
  -4  -9   3       10.10       10.33      1.78 o 
  -3  -9   3        4.43        5.98      1.75 o 
  -2  -9   3        1.16        0.57      2.04 o 
  -1  -9   3       23.36       27.44      2.22 o 
   0  -9   3        1.92        1.28      1.87 o 
   1  -9   3        2.78        4.65      2.25 o 
   2  -9   3        0.83       -0.43      2.31 o 
   3  -9   3        0.39        0.09      2.27 o 
   4  -9   3        2.09       -0.96      3.66 o 
   5  -9   3        0.73       -2.29      2.29 o 
  -6  -8   3        0.24        2.19      1.99 o 
  -5  -8   3        2.53        4.13      1.77 o 
  -4  -8   3        1.76        2.05      1.72 o 
  -3  -8   3       10.03       13.14      2.10 o 
  -2  -8   3        2.57        2.66      1.55 o 
  -1  -8   3       76.20       83.73      2.56 o 
   0  -8   3        2.44        3.01      2.09 o 
   1  -8   3       11.99       12.21      2.19 o 
   2  -8   3        9.25       11.45      2.15 o 
   3  -8   3        1.10        1.72      2.01 o 
   4  -8   3        0.59       -0.29      3.27 o 
   5  -8   3        0.10        0.59      1.99 o 
   6  -8   3        0.24       -0.15      3.26 o 
  -6  -7   3        0.91        2.60      1.50 o 
  -5  -7   3        0.07        0.46      1.25 o 
  -4  -7   3        3.09        2.70      1.52 o 
  -3  -7   3        1.81        1.39      1.48 o 
  -2  -7   3       38.38       42.51      1.88 o 
  -1  -7   3       39.16       37.71      2.27 o 
   0  -7   3      166.70      171.61      3.71 o 
   1  -7   3       11.61       14.08      2.11 o 
   2  -7   3        0.14        0.05      1.82 o 
   3  -7   3       14.68       16.89      1.95 o 
   4  -7   3        2.36        0.14      0.84 o 
   5  -7   3        3.71        1.66      2.22 o 
   6  -7   3        0.57       -0.17      1.08 o 
   7  -7   3        1.56        0.10      1.42 o 
  -7  -6   3        0.86        1.28      1.34 o 
  -6  -6   3        2.50        1.14      1.14 o 
  -5  -6   3        1.62        0.87      1.32 o 
  -4  -6   3        4.02        1.99      1.85 o 
  -3  -6   3        0.88        1.32      1.04 o 
  -2  -6   3        0.61        1.17      1.30 o 
  -1  -6   3        6.33        7.27      1.71 o 
   0  -6   3       27.53       29.39      1.99 o 
   1  -6   3        8.33        7.51      1.93 o 
   2  -6   3      234.09      231.17      4.14 o 
   3  -6   3        0.09       -0.02      0.64 o 
   4  -6   3        0.31        0.39      0.87 o 
   5  -6   3        1.58        1.13      0.82 o 
   6  -6   3        0.14        0.00      0.91 o 
   7  -6   3        0.10       -0.18      1.13 o 
  -7  -5   3        0.10        1.23      1.16 o 
  -6  -5   3        1.24        0.64      1.14 o 
  -5  -5   3        3.70        1.71      1.94 o 
  -4  -5   3        5.91        3.40      3.03 o 
  -3  -5   3       13.90       12.93      1.22 o 
  -2  -5   3        0.54       -0.93      2.23 o 
  -1  -5   3        5.43        6.80      1.50 o 
   0  -5   3        2.25        4.42      1.47 o 
   1  -5   3       71.28       73.74      2.24 o 
   2  -5   3       71.43       72.51      1.28 o 
   3  -5   3        0.95        0.76      0.68 o 
   4  -5   3      343.44      344.13      6.50 o 
   5  -5   3      102.44      101.26      1.75 o 
   6  -5   3        0.63        0.42      0.78 o 
   7  -5   3        0.04        0.19      0.93 o 
   8  -5   3        2.81        1.29      1.10 o 
  -8  -4   3        3.31        2.65      0.96 o 
  -7  -4   3        0.09       -0.25      1.01 o 
  -6  -4   3        0.00       -0.17      0.72 o 
  -5  -4   3        0.25        0.08      0.73 o 
  -4  -4   3        2.07        0.60      0.62 o 
  -3  -4   3        0.05        0.38      0.65 o 
  -2  -4   3       21.25       20.09      1.19 o 
  -1  -4   3      151.35      151.85      1.65 o 
   0  -4   3       18.44       18.79      1.40 o 
   1  -4   3       41.34       43.55      0.75 o 
   2  -4   3        2.26        2.91      0.60 o 
   3  -4   3       31.52       31.76      0.80 o 
   4  -4   3        5.40        5.91      0.81 o 
   5  -4   3        0.61        0.77      1.01 o 
   6  -4   3       16.97       17.85      0.98 o 
   7  -4   3        6.20        5.94      0.78 o 
   8  -4   3        0.78        0.27      0.91 o 
  -8  -3   3        1.43       -0.12      1.95 o 
  -7  -3   3        0.00        0.13      0.77 o 
  -6  -3   3        4.82        1.53      1.01 o 
  -5  -3   3        0.70        0.64      0.67 o 
  -4  -3   3        0.65        0.72      0.63 o 
  -3  -3   3       14.02       12.06      0.64 o 
  -2  -3   3      125.87      132.99      1.44 o 
  -1  -3   3       15.82       14.54      0.53 o 
   0  -3   3      253.59      255.15      5.12 o 
   1  -3   3      695.22      769.19      5.35 o 
   2  -3   3      399.48      434.80      2.75 o 
   3  -3   3       12.31       12.44      0.66 o 
   4  -3   3       59.10       57.44      0.97 o 
   5  -3   3      174.06      170.22      1.93 o 
   6  -3   3       66.45       70.29      1.41 o 
   7  -3   3        1.84        2.76      0.84 o 
   8  -3   3        3.93        1.81      1.09 o 
   9  -3   3        0.91        0.57      2.30 o 
  -8  -2   3        0.00        0.19      2.01 o 
  -7  -2   3       46.68       43.44      2.32 o 
  -6  -2   3       10.59        9.85      0.64 o 
  -5  -2   3       52.69       55.00      0.86 o 
  -4  -2   3        9.90       10.75      0.54 o 
  -3  -2   3       51.00       54.65      0.74 o 
  -2  -2   3       19.66       20.81      0.60 o 
  -1  -2   3       66.55       67.75      1.81 o 
   0  -2   3        2.20        2.93      0.74 o 
   1  -2   3       21.34       22.25      0.81 o 
   2  -2   3      601.95      637.96      3.58 o 
   3  -2   3       96.51      103.80      1.10 o 
   4  -2   3       23.15       26.55      0.99 o 
   5  -2   3       10.13       11.49      1.25 o 
   6  -2   3        7.76        9.39      1.00 o 
   7  -2   3        0.91        1.39      0.71 o 
   8  -2   3       10.82       10.81      0.91 o 
   9  -2   3        2.74        2.45      0.88 o 
  -8  -1   3        0.17        0.00      2.15 o 
  -7  -1   3        5.90        4.73      0.86 o 
  -6  -1   3       32.81       32.32      1.35 o 
  -5  -1   3      518.33      526.36      4.47 o 
  -4  -1   3       18.03       19.21      0.47 o 
  -3  -1   3      111.94      103.33      0.99 o 
  -2  -1   3      785.99      823.31     10.26 o 
  -1  -1   3        2.82        1.77      0.79 o 
   0  -1   3        5.61        6.58      0.63 o 
   1  -1   3      360.33      348.61      2.71 o 
   2  -1   3      269.80      252.64      2.22 o 
   3  -1   3       90.21       91.65      1.22 o 
   4  -1   3      219.46      226.89      1.80 o 
   5  -1   3       47.72       42.97      1.03 o 
   6  -1   3       26.25       26.04      0.98 o 
   7  -1   3        1.86        1.47      0.86 o 
   8  -1   3       12.20       11.35      3.23 o 
   9  -1   3        5.65        6.44      2.82 o 
  -8   0   3        0.16        0.00      2.25 o 
  -7   0   3       15.73       14.88      1.46 o 
  -6   0   3       20.99       19.54      1.02 o 
  -5   0   3       35.51       35.02      1.11 o 
  -4   0   3       37.21       36.20      0.60 o 
  -3   0   3      302.82      299.74      2.50 o 
  -2   0   3      313.37      322.73      2.92 o 
  -1   0   3     1223.77     1191.33      6.92 o 
   0   0   3       70.96       64.94      1.16 o 
   1   0   3       21.85       19.26      0.92 o 
   2   0   3       10.84        9.96      0.98 o 
   3   0   3       52.78       50.38      1.01 o 
   4   0   3       13.71       12.35      0.68 o 
   5   0   3       29.38       32.83      0.96 o 
   6   0   3       66.86       71.48      1.27 o 
   7   0   3        0.90        0.16      0.83 o 
   8   0   3        3.75        1.94      1.15 o 
   9   0   3        2.16        1.80      1.14 o 
  10   0   3        1.11       -0.17      4.29 o 
  -8   1   3       10.53        0.01      2.41 o 
  -7   1   3        0.10        0.03      3.32 o 
  -6   1   3        8.81        7.54      1.46 o 
  -5   1   3      383.34      384.42      5.97 o 
  -4   1   3       10.15        8.92      1.36 o 
  -3   1   3       18.92       18.78      0.36 o 
  -2   1   3       19.13       17.95      0.39 o 
  -1   1   3      209.45      205.60      1.86 o 
   0   1   3      448.08      435.45      3.04 o 
   1   1   3     1200.07     1127.46      7.85 o 
   2   1   3      343.83      310.82      4.93 o 
   3   1   3       37.61       34.57      0.91 o 
   4   1   3       39.58       38.03      0.89 o 
   5   1   3        0.05       -0.28      0.70 o 
   6   1   3       60.96       56.35      1.52 o 
   7   1   3        5.97        5.26      0.84 o 
   8   1   3       13.79       14.98      0.92 o 
   9   1   3        0.01        0.04      1.32 o 
  10   1   3        0.01       -0.06      2.64 o 
  -8   2   3        0.13        0.04      2.28 o 
  -7   2   3       17.91       19.62      2.23 o 
  -6   2   3        1.80        2.45      1.86 o 
  -5   2   3        3.76        4.49      1.78 o 
  -4   2   3        2.92        3.45      1.34 o 
  -3   2   3      130.54      120.37      2.11 o 
  -2   2   3        0.51        0.34      0.12 o 
  -1   2   3        0.20        0.10      0.46 o 
   0   2   3      141.49      136.78      1.42 o 
   1   2   3     1424.88     1419.40     15.09 o 
   2   2   3      480.52      491.90      3.54 o 
   3   2   3      205.05      202.20      1.92 o 
   4   2   3      551.02      564.47      3.61 o 
   5   2   3       84.79       89.55      1.61 o 
   6   2   3       22.06       23.04      0.90 o 
   7   2   3        0.09       -0.15      0.94 o 
   8   2   3       61.64       59.71      1.41 o 
   9   2   3        0.30        0.12      0.98 o 
  10   2   3        2.09        0.87      0.95 o 
  -8   3   3        2.22        0.01      2.40 o 
  -7   3   3        0.33       -0.03      2.10 o 
  -6   3   3        1.22        1.20      1.82 o 
  -5   3   3       57.88       61.85      2.30 o 
  -4   3   3       35.30       40.15      2.57 o 
  -3   3   3       23.26       27.29      1.30 o 
  -2   3   3        0.40        0.43      0.27 o 
  -1   3   3        6.00        5.33      0.32 o 
   0   3   3       84.26       82.65      1.62 o 
   1   3   3        0.24       -0.35      0.99 o 
   2   3   3      110.55      107.48      1.74 o 
   3   3   3      197.34      184.25      2.02 o 
   4   3   3        7.07        7.10      1.01 o 
   5   3   3        0.00        0.46      0.72 o 
   6   3   3       28.62       29.23      1.36 o 
   7   3   3        2.69        3.13      0.90 o 
   8   3   3        7.37        6.89      1.02 o 
   9   3   3        1.79        0.28      0.95 o 
  10   3   3        4.19        0.50      1.04 o 
  -8   4   3        0.97       -0.03      2.40 o 
  -7   4   3        0.00       -0.01      2.05 o 
  -6   4   3        0.14        0.01      1.87 o 
  -5   4   3        1.38        1.22      1.64 o 
  -4   4   3       15.45       16.04      2.47 o 
  -3   4   3      471.04      495.55      5.45 o 
  -2   4   3       55.18       53.60      0.77 o 
  -1   4   3       78.77       80.43      0.90 o 
   0   4   3        9.59        9.98      0.71 o 
   1   4   3     2368.73     2368.95     29.36 o 
   2   4   3      288.61      291.29      2.49 o 
   3   4   3        0.00       -0.17      0.92 o 
   4   4   3        0.16       -0.05      1.07 o 
   5   4   3      215.79      217.01      1.96 o 
   6   4   3       19.45       20.35      1.02 o 
   7   4   3        0.11        0.57      0.84 o 
   8   4   3        0.30        0.08      0.93 o 
   9   4   3        1.34        0.47      1.17 o 
  -8   5   3        1.61        0.01      2.46 o 
  -7   5   3        1.12        0.03      2.15 o 
  -6   5   3        0.10       -0.02      1.92 o 
  -5   5   3        2.23        1.04      1.65 o 
  -4   5   3       40.80       41.98      0.91 o 
  -3   5   3        1.08        0.50      0.39 o 
  -2   5   3       20.92       21.18      0.97 o 
  -1   5   3      526.08      543.04      5.74 o 
   0   5   3        5.38        4.96      0.73 o 
   1   5   3      488.41      460.91      3.55 o 
   2   5   3       40.42       39.17      1.18 o 
   3   5   3        3.10        2.50      0.80 o 
   4   5   3        7.72        9.65      1.11 o 
   5   5   3       11.72       12.02      0.93 o 
   6   5   3       24.07       25.75      1.05 o 
   7   5   3        5.52        5.73      0.93 o 
   8   5   3        9.63       11.70      1.05 o 
   9   5   3        0.01        0.45      1.24 o 
  -7   6   3        3.91       -0.04      2.18 o 
  -6   6   3       22.35       25.57      2.17 o 
  -5   6   3       11.97       11.26      0.93 o 
  -4   6   3        7.24        6.37      0.47 o 
  -3   6   3       10.58       11.45      0.61 o 
  -2   6   3      274.69      282.82      2.36 o 
  -1   6   3       68.30       74.13      1.23 o 
   0   6   3        9.30        7.87      1.09 o 
   1   6   3      935.69      950.57      6.93 o 
   2   6   3      333.97      330.97      3.73 o 
   3   6   3        0.51        0.77      0.95 o 
   4   6   3        0.87        1.78      1.24 o 
   5   6   3        4.28        6.10      0.94 o 
   6   6   3        1.01        0.89      0.98 o 
   7   6   3        3.73        3.34      0.97 o 
   8   6   3        2.69        3.71      1.06 o 
   9   6   3        0.07        0.69      1.13 o 
  -7   7   3        0.17        0.03      3.46 o 
  -6   7   3        1.34       -0.02      3.16 o 
  -5   7   3       26.70       26.23      1.25 o 
  -4   7   3        6.12        7.17      0.73 o 
  -3   7   3       15.11       14.52      0.69 o 
  -2   7   3       30.99       32.52      0.80 o 
  -1   7   3        1.58        2.59      1.08 o 
   0   7   3       12.54       12.54      1.95 o 
   1   7   3        0.87        1.49      1.29 o 
   2   7   3        3.78        4.47      1.47 o 
   3   7   3       29.40       31.88      1.30 o 
   4   7   3        0.67        1.62      1.14 o 
   5   7   3        2.61        3.32      0.82 o 
   6   7   3        0.80        0.97      1.08 o 
   7   7   3       27.81       30.09      1.39 o 
   8   7   3        1.54        1.58      1.34 o 
   9   7   3        0.75        1.57      2.39 o 
  -6   8   3        0.00       -0.31      1.90 o 
  -5   8   3        3.31        2.19      1.00 o 
  -4   8   3        0.75        1.24      0.59 o 
  -3   8   3       53.62       53.57      1.29 o 
  -2   8   3        1.56        2.00      0.61 o 
  -1   8   3        1.64        2.24      0.72 o 
   0   8   3        0.73        1.74      2.09 o 
   1   8   3        9.56       11.30      1.56 o 
   2   8   3        1.48        2.21      2.59 o 
   3   8   3       41.74       40.22      2.07 o 
   4   8   3        4.83        5.62      0.86 o 
   5   8   3        1.86        2.55      1.26 o 
   6   8   3        1.78        1.55      1.17 o 
   7   8   3       14.40       16.72      1.48 o 
   8   8   3        1.09       -0.03      2.22 o 
  -5   9   3        1.53        0.13      1.70 o 
  -4   9   3        2.60        1.95      0.76 o 
  -3   9   3        1.97        1.47      0.78 o 
  -2   9   3        2.42        2.37      0.69 o 
  -1   9   3       53.60       47.62      1.08 o 
   0   9   3        1.76        1.36      1.08 o 
   1   9   3        0.04        0.03      1.56 o 
   2   9   3        1.39        2.63      1.64 o 
   3   9   3        4.18        3.66      1.84 o 
   4   9   3       21.45       20.94      0.97 o 
   5   9   3        3.33        0.06      1.00 o 
   6   9   3        0.12        0.28      1.43 o 
   7   9   3        2.24        0.07      1.23 o 
  -5  10   3        0.01        0.09      1.67 o 
  -4  10   3        0.04       -0.50      0.76 o 
  -3  10   3        1.39        0.44      0.78 o 
  -2  10   3        0.22       -0.09      0.92 o 
  -1  10   3        8.01        6.55      0.81 o 
   0  10   3        1.24        0.56      0.67 o 
   1  10   3       18.04       16.26      0.78 o 
   2  10   3        0.11       -1.59      2.95 o 
   3  10   3        0.69        1.66      1.99 o 
   4  10   3        8.32        6.70      3.72 o 
   5  10   3        3.17       -0.04      0.90 o 
   6  10   3        0.86       -0.06      1.44 o 
   7  10   3        8.80        8.22      7.33 o 
  -3  11   3        7.43        5.75      1.83 o 
  -2  11   3        4.18        2.23      1.29 o 
  -1  11   3        1.21        0.53      0.74 o 
   0  11   3        0.75        0.84      0.96 o 
   1  11   3       27.45       23.52      0.79 o 
   2  11   3        1.19        0.97      0.59 o 
   3  11   3        6.14        5.47      2.29 o 
   4  11   3        0.45        0.03      3.96 o 
   5  11   3        7.42        0.23      2.75 o 
  -2  12   3        0.03        1.20      1.60 o 
  -1  12   3        0.49        0.47      1.91 o 
   0  12   3        0.08        1.46      1.41 o 
   1  12   3        0.02       -0.65      2.39 o 
   2  12   3        1.12        0.36      1.60 o 
   3  12   3        4.09        2.21      2.27 o 
   4  12   3        1.87        1.58      2.81 o 
  -1 -10   4        0.41        0.11      1.95 o 
   0 -10   4        0.94        2.18      2.34 o 
   1 -10   4        2.31        1.81      1.88 o 
   2 -10   4        0.04        4.08      2.81 o 
  -4  -9   4        5.34        3.67      1.80 o 
  -3  -9   4        0.06        0.99      1.73 o 
  -2  -9   4        5.17        6.25      1.80 o 
  -1  -9   4        4.63        2.66      2.95 o 
   0  -9   4        1.67        4.85      2.55 o 
   1  -9   4        0.00        2.35      2.51 o 
   2  -9   4        3.68        5.53      2.55 o 
   3  -9   4        0.04        0.13      2.61 o 
   4  -9   4        0.25       -0.03      2.62 o 
  -5  -8   4        0.38        1.94      1.87 o 
  -4  -8   4        4.74        4.76      1.57 o 
  -3  -8   4        0.50        2.08      1.55 o 
  -2  -8   4       54.07       56.29      3.52 o 
  -1  -8   4        0.20       -0.21      3.84 o 
   0  -8   4        0.00       -2.26      2.26 o 
   1  -8   4        1.23       -2.32      2.32 o 
   2  -8   4        0.45       -0.92      2.35 o 
   3  -8   4        1.07        2.37      2.23 o 
   4  -8   4        0.52       -0.23      2.33 o 
   5  -8   4        0.03       -2.21      2.21 o 
  -6  -7   4        0.06        1.60      3.24 o 
  -5  -7   4        4.47        2.56      2.08 o 
  -4  -7   4        1.34        2.60      1.56 o 
  -3  -7   4        0.57        0.47      1.60 o 
  -2  -7   4       45.47       46.46      1.78 o 
  -1  -7   4      110.98      120.56      3.38 o 
   0  -7   4        5.90        4.53      2.17 o 
   1  -7   4        1.87        2.01      2.05 o 
   2  -7   4        7.96        8.12      2.15 o 
   3  -7   4        3.03        3.36      2.12 o 
   4  -7   4        0.01        0.13      1.09 o 
   5  -7   4        0.35        0.04      0.95 o 
   6  -7   4        0.16        1.73      2.19 o 
  -6  -6   4        3.01        1.76      1.47 o 
  -5  -6   4       14.19       14.34      1.29 o 
  -4  -6   4        0.16        0.15      1.20 o 
  -3  -6   4        0.48        0.81      1.87 o 
  -2  -6   4       26.49       30.23      2.02 o 
  -1  -6   4       31.47       30.71      2.13 o 
   0  -6   4       51.76       55.91      2.43 o 
   1  -6   4       22.16       24.20      2.23 o 
   2  -6   4        2.86        2.57      0.79 o 
   3  -6   4        4.01        4.55      0.58 o 
   4  -6   4        0.03        0.20      0.88 o 
   5  -6   4        0.65       -0.04      0.98 o 
   6  -6   4        0.10        0.32      0.86 o 
   7  -6   4        0.20        0.29      0.91 o 
  -7  -5   4        0.11       -0.40      1.23 o 
  -6  -5   4        0.90        1.17      1.24 o 
  -5  -5   4        1.04        0.13      0.77 o 
  -4  -5   4       55.63       59.97      1.09 o 
  -3  -5   4        6.99        6.73      0.55 o 
  -2  -5   4        3.39        0.47      1.64 o 
  -1  -5   4       59.53       64.82      2.25 o 
   0  -5   4        1.51        1.95      1.74 o 
   1  -5   4        0.04        0.13      0.25 o 
   2  -5   4      118.76      118.54      2.46 o 
   3  -5   4        1.12        0.42      0.82 o 
   4  -5   4       24.36       23.68      0.84 o 
   5  -5   4        0.11        0.53      0.87 o 
   6  -5   4        0.28       -0.34      1.15 o 
   7  -5   4        0.14       -0.09      0.88 o 
   8  -5   4        2.01        1.00      1.11 o 
  -7  -4   4        0.55        0.87      0.76 o 
  -6  -4   4        2.86        0.94      1.11 o 
  -5  -4   4        1.73        0.76      0.69 o 
  -4  -4   4        0.63        0.20      0.68 o 
  -3  -4   4        0.14       -0.06      1.02 o 
  -2  -4   4       54.96       57.84      1.07 o 
  -1  -4   4       36.14       34.33      0.70 o 
   0  -4   4       46.79       49.23      1.27 o 
   1  -4   4        5.53        5.18      0.35 o 
   2  -4   4       26.96       30.20      0.88 o 
   3  -4   4       23.48       23.97      0.91 o 
   4  -4   4       62.52       62.64      1.58 o 
   5  -4   4      124.12      123.84      1.56 o 
   6  -4   4        0.19        0.26      0.91 o 
   7  -4   4        0.09        0.36      0.93 o 
   8  -4   4        0.77        0.45      0.96 o 
  -8  -3   4        0.00       -0.15      1.99 o 
  -7  -3   4        1.83        1.41      0.78 o 
  -6  -3   4        5.09        4.61      1.37 o 
  -5  -3   4        0.87        0.48      0.98 o 
  -4  -3   4        0.53        0.22      0.96 o 
  -3  -3   4        6.44        8.23      0.89 o 
  -2  -3   4       38.18       37.96      0.96 o 
  -1  -3   4        4.81        3.52      1.25 o 
   0  -3   4       81.93       93.87      2.57 o 
   1  -3   4       41.31       48.13      1.62 o 
   2  -3   4       40.66       42.63      0.89 o 
   3  -3   4        8.21        8.89      0.82 o 
   4  -3   4        1.16        0.72      1.20 o 
   5  -3   4      214.77      210.18      2.15 o 
   6  -3   4       37.53       37.76      1.65 o 
   7  -3   4       20.94       21.02      1.26 o 
   8  -3   4       10.75       13.82      4.28 o 
   9  -3   4        0.88        0.53      0.99 o 
  -8  -2   4        1.32        0.12      2.07 o 
  -7  -2   4        3.24        1.54      0.69 o 
  -6  -2   4        6.01        5.62      1.93 o 
  -5  -2   4        0.04       -0.11      0.57 o 
  -4  -2   4        1.37        1.30      0.69 o 
  -3  -2   4        8.92       10.13      0.68 o 
  -2  -2   4       89.58       97.20      1.20 o 
  -1  -2   4       75.82       79.08      1.93 o 
   0  -2   4      577.87      599.20      4.48 o 
   1  -2   4        4.36        5.17      0.90 o 
   2  -2   4       15.95       18.84      1.26 o 
   3  -2   4       69.50       65.56      1.18 o 
   4  -2   4       12.04       12.26      0.89 o 
   5  -2   4       28.31       28.40      1.62 o 
   6  -2   4       86.42       88.56      1.62 o 
   7  -2   4       25.61       25.55      1.26 o 
   8  -2   4        8.60       10.04      1.76 o 
   9  -2   4        7.25        6.38      2.81 o 
  -8  -1   4        0.02        0.28      2.19 o 
  -7  -1   4        0.02       -0.11      1.97 o 
  -6  -1   4        1.16        0.63      0.42 o 
  -5  -1   4        0.18        0.31      0.68 o 
  -4  -1   4       30.56       31.36      0.83 o 
  -3  -1   4       10.38       12.51      0.81 o 
  -2  -1   4       89.59      102.38      1.21 o 
  -1  -1   4        3.84        4.55      0.59 o 
   0  -1   4       39.33       36.31      1.11 o 
   1  -1   4       67.45       61.84      1.27 o 
   2  -1   4     2090.57     2228.44     13.18 o 
   3  -1   4        0.59        4.54      2.89 o 
   4  -1   4       74.28       72.06      1.19 o 
   5  -1   4      312.40      290.89      3.41 o 
   6  -1   4        6.79        7.54      1.18 o 
   7  -1   4        1.17        0.77      0.80 o 
   8  -1   4        0.68        0.20      0.97 o 
   9  -1   4        3.86        3.17      1.13 o 
  -8   0   4        0.18        0.01      2.24 o 
  -7   0   4        0.04        0.01      1.96 o 
  -6   0   4        0.77        0.31      0.43 o 
  -5   0   4      121.98      117.48      2.14 o 
  -4   0   4       15.62       15.09      0.58 o 
  -3   0   4        8.68        7.75      0.54 o 
  -2   0   4      698.36      711.40      7.26 o 
  -1   0   4      437.77      429.21      3.15 o 
   0   0   4        0.01        1.22      0.73 o 
   1   0   4        6.14        5.49      0.80 o 
   2   0   4       17.20       19.42      1.09 o 
   3   0   4       90.43       95.49      1.42 o 
   4   0   4      558.85      587.76      6.17 o 
   5   0   4       15.39       16.35      1.55 o 
   6   0   4        0.14       -0.63      0.98 o 
   7   0   4       11.97       12.31      0.86 o 
   8   0   4        0.09        0.49      1.20 o 
   9   0   4        0.25       -0.42      1.01 o 
  10   0   4        0.00       -0.18      1.36 o 
  -8   1   4        2.84       -0.01      2.44 o 
  -7   1   4        1.92       -0.02      2.11 o 
  -6   1   4       12.49       13.84      1.91 o 
  -5   1   4       67.49       67.42      2.46 o 
  -4   1   4        3.00        2.29      1.35 o 
  -3   1   4       42.63       33.92      1.89 o 
  -2   1   4       68.97       79.16      0.79 o 
  -1   1   4      341.97      329.92      2.47 o 
   0   1   4      888.66      879.41      9.56 o 
   1   1   4      472.11      433.34      5.37 o 
   2   1   4      216.80      229.43      2.23 o 
   3   1   4       85.60       82.16      2.26 o 
   4   1   4       14.70       16.58      1.71 o 
   5   1   4       15.09       16.71      0.88 o 
   6   1   4      128.48      135.49      1.87 o 
   7   1   4        3.41        4.56      1.11 o 
   8   1   4        8.42        8.01      1.04 o 
   9   1   4        1.57        0.63      1.05 o 
  10   1   4        0.11        0.34      1.56 o 
  -8   2   4       11.94       17.17      2.64 o 
  -7   2   4       29.21       31.33      2.51 o 
  -6   2   4        5.52        6.52      1.95 o 
  -5   2   4       63.99       69.05      3.58 o 
  -4   2   4       35.39       36.26      1.76 o 
  -3   2   4        8.22        7.21      1.19 o 
  -2   2   4        0.07       -0.03      0.31 o 
  -1   2   4      218.70      216.53      3.40 o 
   0   2   4      138.43      139.66      1.49 o 
   1   2   4      224.17      201.49      4.59 o 
   2   2   4      318.57      316.97      4.80 o 
   3   2   4       49.08       47.43      1.08 o 
   4   2   4       16.42       14.13      1.18 o 
   5   2   4       31.78       30.27      1.05 o 
   6   2   4        2.02        1.89      0.87 o 
   7   2   4       10.68       10.60      0.90 o 
   8   2   4        1.79        2.05      0.93 o 
   9   2   4        0.30       -0.07      0.96 o 
  10   2   4        0.26       -0.08      1.22 o 
  -8   3   4        2.00        0.01      4.08 o 
  -7   3   4        0.65        0.01      3.57 o 
  -6   3   4        5.80       -0.76      3.22 o 
  -5   3   4      244.78      263.37      4.48 o 
  -4   3   4        3.88        3.58      1.54 o 
  -3   3   4        0.86        0.74      1.20 o 
  -2   3   4       34.36       30.40      0.47 o 
  -1   3   4        0.15        0.49      0.58 o 
   0   3   4        1.65        1.04      0.49 o 
   1   3   4      121.82      121.69      1.38 o 
   2   3   4      424.34      427.78      3.30 o 
   3   3   4       21.17       19.79      1.42 o 
   4   3   4       39.75       41.22      1.11 o 
   5   3   4       16.05       17.31      0.90 o 
   6   3   4        7.24        7.50      1.47 o 
   7   3   4        0.47       -0.04      0.88 o 
   8   3   4        2.30        1.86      0.97 o 
   9   3   4        0.19        0.45      1.00 o 
  10   3   4        0.45        0.58      1.52 o 
  -8   4   4        0.91       -0.03      4.08 o 
  -7   4   4        2.63       -0.01      3.64 o 
  -6   4   4        0.06        0.90      3.16 o 
  -5   4   4       11.89       11.08      1.92 o 
  -4   4   4       47.01       49.74      2.09 o 
  -3   4   4       34.92       37.21      1.09 o 
  -2   4   4        0.19        0.58      0.61 o 
  -1   4   4        0.93        0.39      0.45 o 
   0   4   4      105.76       90.23      1.16 o 
   1   4   4      751.44      741.08     15.18 o 
   2   4   4        2.17        2.16      0.73 o 
   3   4   4       71.05       73.48      1.28 o 
   4   4   4      696.38      715.06      5.37 o 
   5   4   4       27.54       28.39      1.23 o 
   6   4   4       20.65       22.39      1.01 o 
   7   4   4        0.25        0.23      1.21 o 
   8   4   4       11.58       12.18      1.22 o 
   9   4   4        1.98        1.21      1.08 o 
  -7   5   4        0.16       -0.03      3.64 o 
  -6   5   4        0.30       -0.14      3.24 o 
  -5   5   4        0.03       -0.23      1.76 o 
  -4   5   4        0.30        1.25      1.54 o 
  -3   5   4       61.24       61.77      1.12 o 
  -2   5   4        0.28        0.73      0.56 o 
  -1   5   4       14.21       12.54      0.84 o 
   0   5   4       14.03       11.82      0.63 o 
   1   5   4      110.78      108.00      1.54 o 
   2   5   4      833.73      813.85      5.77 o 
   3   5   4       77.03       79.29      2.52 o 
   4   5   4        0.48       -0.06      0.98 o 
   5   5   4      140.16      147.62      2.14 o 
   6   5   4       47.07       48.69      1.19 o 
   7   5   4        2.29        2.48      1.19 o 
   8   5   4        5.45        4.39      1.38 o 
   9   5   4        1.66        2.66      1.27 o 
  -7   6   4        3.34        0.01      3.64 o 
  -6   6   4        0.01       -0.02      3.23 o 
  -5   6   4        0.05       -2.54      2.93 o 
  -4   6   4        0.03       -0.11      0.38 o 
  -3   6   4        0.72        1.20      0.58 o 
  -2   6   4      120.63      122.89      1.68 o 
  -1   6   4      121.83      121.04      2.05 o 
   0   6   4        0.01        0.16      0.85 o 
   1   6   4      877.48      844.24      6.25 o 
   2   6   4      320.97      305.01      2.91 o 
   3   6   4        0.26        0.91      0.96 o 
   4   6   4        1.90        1.55      1.06 o 
   5   6   4       80.46       85.28      3.97 o 
   6   6   4        0.93        1.11      1.02 o 
   7   6   4       11.39       11.09      2.51 o 
   8   6   4        5.42        4.77      1.42 o 
   9   6   4        0.04        0.12      1.18 o 
  -7   7   4        2.53        0.08      2.35 o 
  -6   7   4        1.85       -0.05      2.15 o 
  -5   7   4        2.68        3.26      1.86 o 
  -4   7   4        3.17        3.37      0.50 o 
  -3   7   4        0.58        0.72      0.55 o 
  -2   7   4        0.03       -0.16      0.69 o 
  -1   7   4       26.54       26.91      1.28 o 
   0   7   4      109.03      101.87      2.13 o 
   1   7   4       48.78       47.88      1.44 o 
   2   7   4      208.63      211.11      2.51 o 
   3   7   4       21.52       19.06      1.22 o 
   4   7   4       46.94       53.62      1.76 o 
   5   7   4        0.86        0.54      0.97 o 
   6   7   4        0.55        0.55      0.93 o 
   7   7   4        0.43        0.07      1.05 o 
   8   7   4        1.06        0.61      1.26 o 
   9   7   4        1.28        0.00      1.25 o 
  -6   8   4        1.60        0.03      2.12 o 
  -5   8   4       13.34       17.37      2.03 o 
  -4   8   4        1.73        1.10      0.63 o 
  -3   8   4        9.54        9.66      0.72 o 
  -2   8   4       19.70       19.65      0.81 o 
  -1   8   4        4.57        4.17      0.95 o 
   0   8   4       31.69       32.91      1.62 o 
   1   8   4       27.28       25.47      1.66 o 
   2   8   4      250.53      245.44      2.89 o 
   3   8   4        2.35        2.57      1.21 o 
   4   8   4       10.15       11.75      1.34 o 
   5   8   4        7.65        8.32      1.43 o 
   6   8   4       19.34       20.76      1.32 o 
   7   8   4        0.18       -0.07      1.09 o 
   8   8   4        6.71        3.04      1.78 o 
  -5   9   4        4.90        0.31      2.98 o 
  -4   9   4        1.84        1.19      0.66 o 
  -3   9   4       14.03       13.72      0.83 o 
  -2   9   4        2.83        1.89      0.68 o 
  -1   9   4       27.36       26.94      1.01 o 
   0   9   4        2.32        2.29      1.37 o 
   1   9   4        0.30        0.64      1.51 o 
   2   9   4        7.36        7.10      2.72 o 
   3   9   4        1.83        2.19      1.79 o 
   4   9   4        6.33        0.47      3.30 o 
   5   9   4        0.05        0.13      1.02 o 
   6   9   4        6.73        6.61      4.17 o 
   7   9   4        3.94       -0.08      1.80 o 
   8   9   4        0.23        1.56      1.92 o 
  -4  10   4        0.14        0.46      0.83 o 
  -3  10   4        1.05        0.33      0.98 o 
  -2  10   4        7.43        6.47      1.23 o 
  -1  10   4        3.46        2.64      0.87 o 
   0  10   4        1.94        0.43      1.09 o 
   1  10   4        3.95        1.84      1.75 o 
   2  10   4        0.58        0.76      1.85 o 
   3  10   4        3.10        2.33      2.04 o 
   4  10   4        2.99        3.29      2.23 o 
   5  10   4        0.82       -0.03      0.99 o 
   6  10   4        0.22        0.17      1.55 o 
   7  10   4        0.07        0.06      1.37 o 
  -3  11   4        0.03       -0.10      1.24 o 
  -2  11   4        0.14        0.13      0.82 o 
  -1  11   4        0.17        0.71      0.94 o 
   0  11   4        5.78        5.21      0.79 o 
   1  11   4        2.01        0.34      1.11 o 
   2  11   4        1.73        2.20      3.28 o 
   3  11   4        0.38        0.48      2.24 o 
   4  11   4        7.09        1.64      3.08 o 
   5  11   4        0.10        0.06      0.95 o 
   6  11   4        0.03        0.17      4.62 o 
  -2  12   4        0.48        0.60      1.27 o 
  -1  12   4        0.07        0.96      1.64 o 
   0  12   4        0.01        0.69      1.78 o 
   1  12   4        1.59        0.41      1.50 o 
   2  12   4        0.01       -0.52      3.64 o 
   3  12   4        1.68        1.43      2.49 o 
   4  12   4        0.11        0.90      2.67 o 
  -2  -9   5        0.00       -0.47      1.82 o 
  -1  -9   5        0.04       -0.04      2.18 o 
   0  -9   5        0.00        1.47      2.75 o 
   1  -9   5        0.20        2.25      2.78 o 
   2  -9   5        0.53       -2.17      4.47 o 
   3  -9   5        2.78        4.12      2.84 o 
  -4  -8   5        4.90        5.91      1.69 o 
  -3  -8   5        0.11       -0.29      1.63 o 
  -2  -8   5        0.75        1.27      1.66 o 
  -1  -8   5        9.16        0.22      4.13 o 
   0  -8   5        1.12       -0.14      2.52 o 
   1  -8   5        0.51        0.34      4.03 o 
   2  -8   5        1.40        2.27      2.53 o 
   3  -8   5        3.37        9.95      2.51 o 
   4  -8   5        0.36        0.24      2.55 o 
   5  -8   5        3.06        4.14      4.18 o 
  -5  -7   5        0.03        1.64      2.52 o 
  -4  -7   5        1.15        3.17      1.70 o 
  -3  -7   5        1.95        0.42      1.80 o 
  -2  -7   5        0.30       -0.17      2.31 o 
  -1  -7   5       25.79       24.17      2.63 o 
   0  -7   5       13.73       14.48      2.55 o 
   1  -7   5        0.09       -1.20      3.78 o 
   2  -7   5       18.74       17.06      4.00 o 
   3  -7   5        1.41       -0.50      2.29 o 
   4  -7   5        0.05        0.29      0.83 o 
   5  -7   5        2.82        2.00      4.48 o 
   6  -7   5        3.86        1.36      1.96 o 
  -6  -6   5        0.64       -0.61      1.29 o 
  -5  -6   5        0.00        1.39      1.69 o 
  -4  -6   5        8.62        4.93      4.59 o 
  -3  -6   5        0.09       -0.39      1.50 o 
  -2  -6   5       14.20       13.21      2.08 o 
  -1  -6   5        0.86        0.06      2.11 o 
   0  -6   5       59.08       62.03      2.83 o 
   1  -6   5        9.66       14.65      2.23 o 
   2  -6   5       34.00       30.99      2.36 o 
   3  -6   5        0.90        0.87      0.56 o 
   4  -6   5        5.08        5.87      0.76 o 
   5  -6   5        1.31        1.15      0.96 o 
   6  -6   5        0.15       -0.67      1.01 o 
   7  -6   5        0.31        0.39      1.00 o 
  -6  -5   5        0.92       -0.20      0.97 o 
  -5  -5   5        4.15        2.09      1.34 o 
  -4  -5   5        0.10        0.44      0.92 o 
  -3  -5   5        5.91        4.43      0.68 o 
  -2  -5   5        0.30        0.10      0.55 o 
  -1  -5   5      123.16      127.44      4.19 o 
   0  -5   5        0.00        0.19      1.99 o 
   1  -5   5       23.78       21.15      0.41 o 
   2  -5   5        0.60        0.80      0.44 o 
   3  -5   5       55.91       50.29      1.23 o 
   4  -5   5       23.32       22.25      0.98 o 
   5  -5   5        3.76        3.37      1.09 o 
   6  -5   5        0.88        0.17      0.89 o 
   7  -5   5        0.05        0.18      1.51 o 
   8  -5   5        1.19        1.47      1.01 o 
  -7  -4   5        1.75        3.00      1.12 o 
  -6  -4   5        2.75        0.34      0.91 o 
  -5  -4   5        0.10       -0.19      0.83 o 
  -4  -4   5        3.67        2.60      1.20 o 
  -3  -4   5        1.55        1.11      0.91 o 
  -2  -4   5       16.86       15.92      0.64 o 
  -1  -4   5       36.83       35.78      1.50 o 
   0  -4   5       56.20       59.28      1.50 o 
   1  -4   5        1.48        1.08      0.63 o 
   2  -4   5        2.04        1.58      0.75 o 
   3  -4   5       23.54       23.85      0.90 o 
   4  -4   5        1.58        0.63      0.76 o 
   5  -4   5       10.30        8.82      0.87 o 
   6  -4   5        5.25        5.43      0.98 o 
   7  -4   5        2.55        2.51      1.03 o 
   8  -4   5        1.29        0.07      1.15 o 
  -7  -3   5        0.04       -0.20      1.77 o 
  -6  -3   5        0.26        0.06      0.81 o 
  -5  -3   5        4.09        2.72      1.22 o 
  -4  -3   5       31.36       31.66      0.82 o 
  -3  -3   5       22.49       22.68      1.08 o 
  -2  -3   5      121.00      119.24      1.60 o 
  -1  -3   5       59.03       60.70      1.57 o 
   0  -3   5        5.75        6.26      1.30 o 
   1  -3   5       60.43       67.57      1.68 o 
   2  -3   5        6.67        8.86      1.13 o 
   3  -3   5        3.13        2.90      0.71 o 
   4  -3   5        0.01       -0.34      1.30 o 
   5  -3   5       16.95       18.00      1.01 o 
   6  -3   5       17.83       15.81      1.74 o 
   7  -3   5       12.11       12.76      1.29 o 
   8  -3   5        0.07       -0.14      0.92 o 
   9  -3   5        3.46        1.23      1.39 o 
  -7  -2   5        1.51        0.01      1.99 o 
  -6  -2   5        8.68        6.94      2.18 o 
  -5  -2   5        0.53        0.04      0.59 o 
  -4  -2   5        0.25        0.67      0.66 o 
  -3  -2   5        0.77        1.09      0.71 o 
  -2  -2   5        3.72        4.83      0.64 o 
  -1  -2   5      106.59      107.25      1.94 o 
   0  -2   5      339.16      353.15      3.06 o 
   1  -2   5       41.39       34.98      1.12 o 
   2  -2   5       25.99       31.56      1.18 o 
   3  -2   5       20.18       22.28      1.20 o 
   4  -2   5        6.23        5.42      0.85 o 
   5  -2   5      161.78      153.85      3.82 o 
   6  -2   5       42.64       42.69      2.57 o 
   7  -2   5        0.39        0.62      0.90 o 
   8  -2   5        0.69        1.28      1.01 o 
   9  -2   5        0.01        0.09      1.22 o 
  -8  -1   5        2.54       -0.41      3.64 o 
  -7  -1   5        0.18        0.07      3.22 o 
  -6  -1   5        5.24        5.80      1.55 o 
  -5  -1   5        0.77        0.73      0.54 o 
  -4  -1   5       10.09       10.88      0.56 o 
  -3  -1   5        1.40        1.45      0.68 o 
  -2  -1   5        0.27        0.05      0.52 o 
  -1  -1   5        0.50        0.08      0.64 o 
   0  -1   5        7.17        6.13      0.78 o 
   1  -1   5      314.08      327.40      2.88 o 
   2  -1   5      505.79      574.74      4.40 o 
   3  -1   5       96.51      105.15      1.65 o 
   4  -1   5        0.00       -0.04      0.84 o 
   5  -1   5        1.67        1.21      1.21 o 
   6  -1   5       54.75       53.96      1.24 o 
   7  -1   5        0.68        0.29      1.00 o 
   8  -1   5        3.64        1.47      1.28 o 
   9  -1   5        2.77        2.42      1.18 o 
  -8   0   5        1.63        0.01      2.38 o 
  -7   0   5        0.01       -0.01      2.13 o 
  -6   0   5        3.62        3.55      1.82 o 
  -5   0   5       11.98       11.37      1.34 o 
  -4   0   5       72.11       70.36      1.21 o 
  -3   0   5        0.98        1.80      1.04 o 
  -2   0   5       17.57       16.93      0.64 o 
  -1   0   5       42.98       44.49      0.86 o 
   0   0   5        0.39        0.03      0.90 o 
   1   0   5      130.75      123.68      1.56 o 
   2   0   5      268.07      304.56      2.78 o 
   3   0   5      116.75      117.29      2.03 o 
   4   0   5       53.39       58.54      1.39 o 
   5   0   5       69.22       67.14      2.44 o 
   6   0   5       96.12       97.76      1.66 o 
   7   0   5        0.05        0.02      0.91 o 
   8   0   5        0.39       -0.02      0.96 o 
   9   0   5        0.32        0.76      1.13 o 
  -8   1   5        0.30        0.01      3.90 o 
  -7   1   5        0.03        0.01      3.44 o 
  -6   1   5        3.35        0.62      3.06 o 
  -5   1   5        5.39        6.18      1.66 o 
  -4   1   5       44.40       39.78      0.46 o 
  -3   1   5       17.28       19.52      0.82 o 
  -2   1   5      543.14      563.35      3.19 o 
  -1   1   5       74.91       82.40      1.17 o 
   0   1   5       51.01       55.61      0.98 o 
   1   1   5       12.97       12.66      0.86 o 
   2   1   5        0.09        0.43      1.09 o 
   3   1   5      170.92      168.89      2.19 o 
   4   1   5        5.82        6.86      1.25 o 
   5   1   5      121.99      127.63      2.11 o 
   6   1   5        4.71        4.81      1.03 o 
   7   1   5        2.44        2.88      1.06 o 
   8   1   5        0.00       -0.24      1.13 o 
   9   1   5        0.08        0.24      1.01 o 
  10   1   5        1.73        1.28      1.08 o 
  -8   2   5        0.99        0.01      2.59 o 
  -7   2   5        0.36        0.00      2.29 o 
  -6   2   5        2.51       -0.47      1.97 o 
  -5   2   5       97.64      108.29      2.89 o 
  -4   2   5       53.86       60.67      3.02 o 
  -3   2   5        1.12        0.95      0.36 o 
  -2   2   5       77.75       85.49      1.94 o 
  -1   2   5      837.33      868.50      5.56 o 
   0   2   5      936.32      921.64      5.90 o 
   1   2   5        3.98        6.29      1.27 o 
   2   2   5      235.43      245.65      2.32 o 
   3   2   5      107.99      111.24      4.31 o 
   4   2   5        0.75        0.80      1.16 o 
   5   2   5       13.50       13.85      1.17 o 
   6   2   5        1.09        0.93      1.15 o 
   7   2   5        2.81        2.70      0.95 o 
   8   2   5        0.01        0.05      1.24 o 
   9   2   5        8.93        7.51      2.62 o 
  10   2   5        0.33       -0.27      1.20 o 
  -8   3   5        0.03        0.01      2.53 o 
  -7   3   5        3.68        0.00      2.35 o 
  -6   3   5        7.33       15.63      2.15 o 
  -5   3   5        6.70        6.77      1.91 o 
  -4   3   5       86.11       88.02      2.45 o 
  -3   3   5        4.36        4.55      1.38 o 
  -2   3   5        0.03       -0.12      0.41 o 
  -1   3   5        1.39        1.91      0.50 o 
   0   3   5       37.18       39.33      0.94 o 
   1   3   5      508.46      514.73     10.77 o 
   2   3   5      498.02      503.03      3.84 o 
   3   3   5       89.29       93.06      1.49 o 
   4   3   5        4.29        6.05      1.17 o 
   5   3   5        0.00        0.65      1.44 o 
   6   3   5        1.53        2.38      1.23 o 
   7   3   5       12.82       13.85      1.01 o 
   8   3   5       11.59       10.00      2.99 o 
   9   3   5        1.27        0.23      1.10 o 
  10   3   5        0.42        0.82      1.18 o 
  -7   4   5        0.11        0.03      2.40 o 
  -6   4   5        8.57       11.20      2.14 o 
  -5   4   5        9.47       11.44      1.97 o 
  -4   4   5      230.48      255.78      4.25 o 
  -3   4   5       12.52       12.99      1.52 o 
  -2   4   5        1.94        1.93      0.47 o 
  -1   4   5      105.85      102.68      1.12 o 
   0   4   5        7.52        5.49      0.88 o 
   1   4   5        0.29        0.58      0.86 o 
   2   4   5      104.60      109.11      1.51 o 
   3   4   5      103.85      108.24      1.59 o 
   4   4   5      104.76      104.40      1.71 o 
   5   4   5       57.03       61.80      5.78 o 
   6   4   5        0.53        0.55      1.00 o 
   7   4   5        3.36        3.96      1.32 o 
   8   4   5        4.26        2.59      1.18 o 
   9   4   5       10.74       11.52      1.33 o 
  10   4   5        1.46        2.47      1.57 o 
  -7   5   5        0.59        0.03      2.41 o 
  -6   5   5        0.06        0.35      2.09 o 
  -5   5   5        1.82        0.75      1.90 o 
  -4   5   5       31.76       32.06      3.01 o 
  -3   5   5       11.66       11.33      0.35 o 
  -2   5   5      130.89      130.95      2.05 o 
  -1   5   5       19.82       19.23      0.91 o 
   0   5   5      118.62      109.79      1.35 o 
   1   5   5        1.14        2.01      0.86 o 
   2   5   5       44.39       46.55      3.39 o 
   3   5   5        5.77        6.02      0.97 o 
   4   5   5       12.49       12.76      1.38 o 
   5   5   5        2.45        2.98      1.19 o 
   6   5   5       33.08       33.88      1.17 o 
   7   5   5       11.58       13.55      2.59 o 
   8   5   5        0.18       -0.67      1.18 o 
   9   5   5        8.64        4.02      3.01 o 
  -7   6   5        5.82       -0.03      2.61 o 
  -6   6   5        0.29        0.14      2.17 o 
  -5   6   5        2.36        4.33      1.91 o 
  -4   6   5        2.32        2.78      2.69 o 
  -3   6   5       11.77       12.59      0.60 o 
  -2   6   5       75.74       74.22      1.56 o 
  -1   6   5        0.29        0.85      0.98 o 
   0   6   5      118.17      109.15      1.45 o 
   1   6   5       30.93       28.90      1.00 o 
   2   6   5      347.28      335.53      3.15 o 
   3   6   5       43.72       43.29      1.34 o 
   4   6   5        3.55        4.37      1.13 o 
   5   6   5       15.79       18.28      1.92 o 
   6   6   5       27.90       29.16      1.27 o 
   7   6   5        3.15        2.24      1.32 o 
   8   6   5        5.35        7.84      1.48 o 
   9   6   5        2.39        0.39      1.26 o 
  -6   7   5        0.91       -0.25      2.22 o 
  -5   7   5        1.61        0.37      2.01 o 
  -4   7   5        1.18        0.70      0.34 o 
  -3   7   5       11.84       13.21      0.77 o 
  -2   7   5       28.29       27.46      0.93 o 
  -1   7   5        3.79        3.54      1.72 o 
   0   7   5       23.29       21.72      0.96 o 
   1   7   5       42.41       40.48      1.41 o 
   2   7   5       33.80       32.06      1.50 o 
   3   7   5       15.91       15.38      1.50 o 
   4   7   5       26.39       28.62      1.59 o 
   5   7   5        4.88        3.50      1.61 o 
   6   7   5       11.65       11.49      1.19 o 
   7   7   5        4.52        2.96      1.30 o 
   8   7   5        2.68        0.50      1.48 o 
   9   7   5        4.27        3.10      2.25 o 
  -6   8   5        1.08        0.03      3.60 o 
  -5   8   5        8.50        8.98      3.28 o 
  -4   8   5        7.40        8.34      0.49 o 
  -3   8   5        0.13        0.55      0.53 o 
  -2   8   5        0.89        0.93      0.62 o 
  -1   8   5       39.43       41.20      1.12 o 
   0   8   5        3.69        4.55      2.13 o 
   1   8   5       55.25       51.34      1.39 o 
   2   8   5        1.36        1.61      1.22 o 
   3   8   5        6.59        4.59      1.26 o 
   4   8   5       68.04       76.62      2.20 o 
   5   8   5       43.24       47.78      2.51 o 
   6   8   5        3.82        3.39      1.45 o 
   7   8   5        3.68        1.65      1.15 o 
   8   8   5        0.95        1.40      1.23 o 
  -4   9   5        1.54        0.62      0.57 o 
  -3   9   5        5.79        2.37      1.42 o 
  -2   9   5       15.45       15.27      0.89 o 
  -1   9   5       20.59       20.42      1.17 o 
   0   9   5        0.18       -0.44      1.36 o 
   1   9   5        0.01        0.72      1.50 o 
   2   9   5       77.14       79.17      3.56 o 
   3   9   5        5.64        4.83      1.34 o 
   4   9   5       13.08       17.40      1.81 o 
   5   9   5       14.77       17.16      1.63 o 
   6   9   5       16.23       20.44      1.46 o 
   7   9   5        5.68        3.27      1.70 o 
   8   9   5        0.08        0.27      1.72 o 
  -3  10   5        0.17        0.26      0.72 o 
  -2  10   5        0.98        0.44      0.83 o 
  -1  10   5        3.08        1.95      0.87 o 
   0  10   5        0.00        0.13      0.88 o 
   1  10   5        1.57        0.57      1.70 o 
   2  10   5        5.62        5.17      3.06 o 
   3  10   5        0.00       -0.33      2.07 o 
   4  10   5        0.73       -0.39      2.25 o 
   5  10   5        0.00       -0.08      1.15 o 
   6  10   5        6.88        7.69      4.45 o 
   7  10   5        5.15        0.16      1.95 o 
  -3  11   5        0.63        0.34      1.16 o 
  -2  11   5        0.03       -0.05      1.23 o 
  -1  11   5        2.57        0.82      0.97 o 
   0  11   5        5.22       -0.06      0.99 o 
   1  11   5        1.77        0.19      1.91 o 
   2  11   5        3.55        2.54      2.07 o 
   3  11   5        0.25        0.01      2.31 o 
   4  11   5        0.59       -0.11      2.47 o 
   5  11   5        3.52        0.18      1.14 o 
   6  11   5        0.00        0.16      1.20 o 
  -1  12   5        1.80        1.05      1.24 o 
   0  12   5        0.00        0.87      1.30 o 
   1  12   5        0.16       -0.07      1.30 o 
   2  12   5        0.67        1.14      2.23 o 
   3  12   5        1.33        0.89      2.53 o 
   4  12   5        0.85        1.36      2.69 o 
   0  -9   6        0.32        0.22      3.17 o 
   1  -9   6        0.10        0.38      5.16 o 
  -3  -8   6        1.07        1.77      1.78 o 
  -2  -8   6        0.36       -0.35      1.79 o 
  -1  -8   6        0.04       -0.01      2.73 o 
   0  -8   6        0.39        0.17      2.82 o 
   1  -8   6        0.02       -2.75      2.75 o 
   2  -8   6        1.55        5.55      2.77 o 
   3  -8   6        0.07        3.39      2.83 o 
   4  -8   6        0.45        4.09      2.82 o 
  -4  -7   6        0.03        0.25      2.47 o 
  -3  -7   6        0.12       -0.72      1.56 o 
  -2  -7   6        0.15        0.19      2.43 o 
  -1  -7   6       13.25       13.44      2.64 o 
   0  -7   6        2.42        0.01      2.56 o 
   1  -7   6        1.09        2.48      2.53 o 
   2  -7   6        0.09        1.19      2.53 o 
   3  -7   6        2.02        2.39      2.56 o 
   4  -7   6        0.00        0.29      1.57 o 
   5  -7   6        1.33        2.50      1.37 o 
   6  -7   6        0.04       -0.12      1.26 o 
  -5  -6   6        0.53        1.52      2.83 o 
  -4  -6   6        0.83        0.47      1.60 o 
  -3  -6   6        0.34        0.59      1.37 o 
  -2  -6   6        0.18        0.55      2.09 o 
  -1  -6   6       26.22       27.44      2.50 o 
   0  -6   6       12.02       12.79      2.50 o 
   1  -6   6       31.33       34.18      4.14 o 
   2  -6   6        0.12        0.01      0.43 o 
   3  -6   6        7.60        5.09      1.99 o 
   4  -6   6        0.10        0.77      1.04 o 
   5  -6   6        1.34        1.63      1.12 o 
   6  -6   6        0.15       -0.13      1.01 o 
   7  -6   6        6.74       11.21      1.86 o 
  -6  -5   6        3.86        1.18      0.95 o 
  -5  -5   6        0.29        0.72      1.23 o 
  -4  -5   6        1.94        1.24      0.77 o 
  -3  -5   6        2.75        4.12      0.61 o 
  -2  -5   6        0.45        0.11      0.65 o 
  -1  -5   6        7.25        7.13      0.44 o 
   0  -5   6       35.45       29.35      2.57 o 
   1  -5   6        5.79        6.06      0.50 o 
   2  -5   6        6.41        5.49      0.76 o 
   3  -5   6       27.61       27.52      1.38 o 
   4  -5   6       10.82       10.38      1.00 o 
   5  -5   6        0.77       -0.10      0.87 o 
   6  -5   6        0.13        0.44      1.13 o 
   7  -5   6        0.46        1.65      1.09 o 
  -6  -4   6        0.08        0.00      0.96 o 
  -5  -4   6        6.60        8.11      0.90 o 
  -4  -4   6       45.25       42.95      1.07 o 
  -3  -4   6        0.50        0.34      0.70 o 
  -2  -4   6        6.63        6.98      0.63 o 
  -1  -4   6      111.10      117.44      2.04 o 
   0  -4   6      167.02      172.35      5.00 o 
   1  -4   6        0.14        0.13      1.25 o 
   2  -4   6        1.48        1.83      0.82 o 
   3  -4   6        2.16        2.38      0.75 o 
   4  -4   6        2.92        1.47      0.81 o 
   5  -4   6        6.36        3.85      1.34 o 
   6  -4   6        7.64        8.97      1.05 o 
   7  -4   6        1.09        2.43      1.00 o 
   8  -4   6        0.20        1.32      1.15 o 
  -7  -3   6        0.93        0.21      1.93 o 
  -6  -3   6        0.57        0.04      0.87 o 
  -5  -3   6        1.75        0.25      0.84 o 
  -4  -3   6        1.43        0.78      0.91 o 
  -3  -3   6       56.61       57.83      2.98 o 
  -2  -3   6       20.88       22.85      1.08 o 
  -1  -3   6       83.66       87.46      1.48 o 
   0  -3   6       15.81       17.86      1.25 o 
   1  -3   6        1.15        0.87      1.53 o 
   2  -3   6        4.95        5.61      1.41 o 
   3  -3   6        3.96        3.47      0.82 o 
   4  -3   6        3.73        2.05      1.21 o 
   5  -3   6       48.40       46.76      2.07 o 
   6  -3   6       12.80       10.73      1.08 o 
   7  -3   6        0.86        0.43      1.15 o 
   8  -3   6        3.91        1.64      1.04 o 
  -7  -2   6        4.23       -0.25      2.09 o 
  -6  -2   6        0.88        0.07      0.76 o 
  -5  -2   6        0.79        0.22      0.88 o 
  -4  -2   6        7.37        7.14      0.73 o 
  -3  -2   6        6.10        5.28      0.81 o 
  -2  -2   6        0.00       -0.17      0.81 o 
  -1  -2   6       22.96       24.76      1.07 o 
   0  -2   6      151.76      150.34      2.26 o 
   1  -2   6       15.52       18.28      1.33 o 
   2  -2   6        1.38        0.72      1.37 o 
   3  -2   6        1.66        1.65      2.02 o 
   4  -2   6        4.85        5.45      2.33 o 
   5  -2   6        2.03        1.00      0.95 o 
   6  -2   6       37.91       39.09      1.20 o 
   7  -2   6       17.06       16.92      1.09 o 
   8  -2   6        0.91        0.48      1.01 o 
   9  -2   6        0.53        0.35      1.09 o 
  -7  -1   6        1.49       -0.16      2.09 o 
  -6  -1   6        9.65       10.46      1.68 o 
  -5  -1   6        2.00        1.30      0.75 o 
  -4  -1   6        3.83        2.56      0.69 o 
  -3  -1   6        0.00        0.37      0.93 o 
  -2  -1   6       12.25       14.08      0.80 o 
  -1  -1   6       26.91       28.76      1.19 o 
   0  -1   6        0.01       -0.14      0.87 o 
   1  -1   6       18.49       19.72      1.37 o 
   2  -1   6       53.82       63.35      2.15 o 
   3  -1   6       69.73       74.29      1.93 o 
   4  -1   6        0.54        0.73      1.30 o 
   5  -1   6       14.42       15.12      1.23 o 
   6  -1   6      156.32      153.42      2.23 o 
   7  -1   6        0.07       -0.13      0.99 o 
   8  -1   6       16.32       18.31      1.12 o 
   9  -1   6       15.74       20.10      1.95 o 
  -7   0   6        5.79        0.15      2.25 o 
  -6   0   6        4.01        0.07      2.97 o 
  -5   0   6       12.92       12.78      0.97 o 
  -4   0   6       31.54       32.81      0.77 o 
  -3   0   6       18.21       19.73      1.29 o 
  -2   0   6       10.20       12.16      0.75 o 
  -1   0   6        4.23        5.42      0.71 o 
   0   0   6       19.68       20.10      1.04 o 
   1   0   6      181.42      182.95      2.25 o 
   2   0   6       77.34       80.09      1.81 o 
   3   0   6       29.17       32.93      1.34 o 
   4   0   6       63.34       59.57      2.44 o 
   5   0   6        0.01        0.15      1.13 o 
   6   0   6        1.52        0.46      1.22 o 
   7   0   6        6.18        6.02      1.12 o 
   8   0   6        8.29        6.61      2.33 o 
   9   0   6        4.96        3.77      1.34 o 
  -7   1   6        2.00       -0.03      2.29 o 
  -6   1   6        0.50        0.64      1.93 o 
  -5   1   6        0.63        2.18      1.63 o 
  -4   1   6       35.96       34.94      1.80 o 
  -3   1   6       63.75       64.03      1.30 o 
  -2   1   6       59.44       60.64      1.01 o 
  -1   1   6      152.53      169.46      4.07 o 
   0   1   6       78.13       73.52      1.44 o 
   1   1   6       29.07       24.73      1.57 o 
   2   1   6       78.88       92.22      1.82 o 
   3   1   6      707.00      751.99      8.36 o 
   4   1   6       48.75       48.07      1.75 o 
   5   1   6       18.02       18.61      1.65 o 
   6   1   6      173.73      173.23      2.22 o 
   7   1   6       53.23       60.59      2.58 o 
   8   1   6        0.14        0.18      1.45 o 
   9   1   6        0.00        0.05      1.14 o 
  -7   2   6        0.03        0.02      2.33 o 
  -6   2   6        2.61        0.51      2.03 o 
  -5   2   6        0.00       -0.05      2.85 o 
  -4   2   6       16.24       20.41      1.74 o 
  -3   2   6        4.89        5.42      0.36 o 
  -2   2   6       28.13       26.39      0.60 o 
  -1   2   6      155.44      153.26      1.84 o 
   0   2   6        0.11        0.31      1.18 o 
   1   2   6        0.39        1.45      0.85 o 
   2   2   6       85.90       87.43      1.70 o 
   3   2   6       62.85       57.45      1.42 o 
   4   2   6        4.24        5.33      1.39 o 
   5   2   6       42.49       44.94      1.52 o 
   6   2   6      122.84      125.72      4.44 o 
   7   2   6       23.97       27.86      1.49 o 
   8   2   6        0.40        0.08      1.10 o 
   9   2   6        1.75        0.98      1.16 o 
  10   2   6        0.14        1.57      1.35 o 
  -7   3   6        3.53        0.00      2.62 o 
  -6   3   6       18.41       22.75      2.43 o 
  -5   3   6       12.40       12.53      2.05 o 
  -4   3   6      132.98      142.18      3.15 o 
  -3   3   6        2.73        2.54      0.21 o 
  -2   3   6        8.70        8.58      0.43 o 
  -1   3   6       69.24       71.58      1.81 o 
   0   3   6      251.39      259.07      3.01 o 
   1   3   6      278.20      309.97      3.13 o 
   2   3   6       22.43       21.93      1.06 o 
   3   3   6      110.03      100.45      4.39 o 
   4   3   6       20.41       20.49      1.29 o 
   5   3   6       20.86       24.96      1.73 o 
   6   3   6        1.11        0.80      1.20 o 
   7   3   6       37.84       39.17      1.70 o 
   8   3   6       15.49       18.73      1.35 o 
   9   3   6        3.14        1.79      1.48 o 
  10   3   6        3.02        3.99      1.71 o 
  -7   4   6        2.64        0.01      2.67 o 
  -6   4   6        9.51        1.17      3.74 o 
  -5   4   6       59.42       65.17      2.80 o 
  -4   4   6       42.91       49.01      2.37 o 
  -3   4   6       15.90       16.43      0.42 o 
  -2   4   6       12.12       12.96      0.65 o 
  -1   4   6       56.82       58.89      0.92 o 
   0   4   6       17.95       16.93      0.76 o 
   1   4   6       41.36       46.31      1.07 o 
   2   4   6       87.89       91.71      3.07 o 
   3   4   6      184.36      197.69      5.90 o 
   4   4   6        3.44        5.00      1.49 o 
   5   4   6        1.72        3.80      1.45 o 
   6   4   6        0.83        0.26      1.26 o 
   7   4   6        5.87        6.14      1.20 o 
   8   4   6        2.61        1.04      1.14 o 
   9   4   6        0.24       -0.02      1.21 o 
  -7   5   6        3.03       -0.04      2.69 o 
  -6   5   6        2.28        2.51      3.62 o 
  -5   5   6        0.92        1.95      2.09 o 
  -4   5   6       91.82       95.12      2.92 o 
  -3   5   6       12.72       12.72      0.59 o 
  -2   5   6      114.37      111.06      1.56 o 
  -1   5   6       14.06       12.65      0.66 o 
   0   5   6       32.57       32.63      1.06 o 
   1   5   6        3.83        3.34      1.29 o 
   2   5   6        0.13        0.56      0.91 o 
   3   5   6      134.33      147.20      3.64 o 
   4   5   6        1.00        0.32      1.21 o 
   5   5   6       24.33       24.69      1.78 o 
   6   5   6        0.10       -0.90      1.26 o 
   7   5   6        5.46        5.62      1.75 o 
   8   5   6        1.17        1.49      1.16 o 
   9   5   6        0.01        0.82      1.25 o 
  -6   6   6        0.05        1.58      2.28 o 
  -5   6   6        0.80        2.45      3.35 o 
  -4   6   6       32.81       35.78      2.26 o 
  -3   6   6        3.67        3.90      0.38 o 
  -2   6   6       20.78       18.03      1.36 o 
  -1   6   6      167.98      167.10      3.83 o 
   0   6   6      104.74       94.94      1.57 o 
   1   6   6       93.45       86.24      1.63 o 
   2   6   6       57.28       61.22      1.40 o 
   3   6   6        0.11        0.36      1.08 o 
   4   6   6        9.05        9.47      1.46 o 
   5   6   6       68.86       72.40      3.54 o 
   6   6   6        5.91        9.32      2.02 o 
   7   6   6        1.09        0.97      1.27 o 
   8   6   6        0.01       -0.50      1.36 o 
   9   6   6        7.76        9.26      3.65 o 
  -5   7   6        0.11       -0.52      2.09 o 
  -4   7   6        2.69        2.77      1.91 o 
  -3   7   6        4.09        5.67      0.76 o 
  -2   7   6        0.13        0.43      0.76 o 
  -1   7   6        5.62        5.43      0.88 o 
   0   7   6      152.39      146.13      2.10 o 
   1   7   6      154.14      140.14      2.15 o 
   2   7   6      113.01      109.17      2.32 o 
   3   7   6       23.33       21.90      1.62 o 
   4   7   6        4.24        3.78      1.29 o 
   5   7   6       31.02       33.22      1.57 o 
   6   7   6        3.70        3.86      1.82 o 
   7   7   6        2.47        0.28      1.47 o 
   8   7   6        0.25        2.14      1.39 o 
   9   7   6        0.16        2.23      1.33 o 
  -5   8   6        0.08        0.98      2.10 o 
  -4   8   6        2.76        0.96      1.93 o 
  -3   8   6        0.14       -0.02      0.61 o 
  -2   8   6        0.15        0.15      1.08 o 
  -1   8   6       24.31       23.42      2.01 o 
   0   8   6        1.91        2.66      0.88 o 
   1   8   6       40.12       40.85      1.32 o 
   2   8   6      444.78      421.12      6.69 o 
   3   8   6      388.35      386.37      4.39 o 
   4   8   6        9.51        8.79      1.43 o 
   5   8   6       31.29       34.03      2.57 o 
   6   8   6       21.31       22.62      1.73 o 
   7   8   6        1.11        0.47      1.18 o 
   8   8   6        0.21        1.18      1.41 o 
  -3   9   6        1.18        0.36      0.61 o 
  -2   9   6        0.22       -0.02      0.83 o 
  -1   9   6        2.66        2.51      0.93 o 
   0   9   6        2.60        1.80      1.40 o 
   1   9   6        6.28        8.65      1.28 o 
   2   9   6       71.69       66.50      2.05 o 
   3   9   6       65.00       68.26      1.94 o 
   4   9   6       31.88       33.33      2.30 o 
   5   9   6       47.28       52.26      2.04 o 
   6   9   6        5.69        0.60      1.25 o 
   7   9   6        6.06        2.73      1.91 o 
   8   9   6        0.37        0.87      1.35 o 
  -3  10   6        0.07        0.23      0.93 o 
  -2  10   6        2.59        1.46      0.86 o 
  -1  10   6       11.29       12.72      1.24 o 
   0  10   6        7.22        6.27      2.52 o 
   1  10   6        0.98        1.17      1.68 o 
   2  10   6        1.81        1.14      3.20 o 
   3  10   6       72.61       77.36      2.13 o 
   4  10   6        0.12        1.13      1.57 o 
   5  10   6       30.14       35.99      2.03 o 
   6  10   6        6.92        4.96      3.21 o 
   7  10   6       21.78       21.73      2.20 o 
  -3  11   6        0.58        0.09      0.93 o 
  -2  11   6        0.20       -0.03      0.99 o 
  -1  11   6        2.50        1.47      1.09 o 
   0  11   6        3.79        1.34      1.03 o 
   1  11   6        1.05       -0.14      1.88 o 
   2  11   6        1.92        1.20      2.05 o 
   3  11   6        5.44        6.10      3.78 o 
   4  11   6        2.73        4.16      2.56 o 
   5  11   6        0.31        0.90      4.66 o 
   6  11   6        0.87       -0.02      1.94 o 
  -1  12   6        1.06       -0.37      1.94 o 
   0  12   6        3.52        0.06      1.96 o 
   1  12   6        0.40       -0.47      2.09 o 
   2  12   6        2.11        1.71      2.31 o 
   3  12   6        0.01       -2.00      4.10 o 
   4  12   6        4.26        3.92      2.80 o 
  -1  -8   7        0.06       -0.22      2.98 o 
   0  -8   7        0.23       -0.04      4.93 o 
   1  -8   7        1.35       -0.21      3.11 o 
   2  -8   7        3.46       12.75      3.33 o 
   3  -8   7        0.28        3.84      5.12 o 
  -3  -7   7        0.05       -0.02      2.17 o 
  -2  -7   7        2.20        0.00      2.73 o 
  -1  -7   7        1.24        0.19      2.67 o 
   0  -7   7        0.86       -0.06      4.32 o 
   1  -7   7        0.30        0.29      2.75 o 
   2  -7   7        0.82        2.33      2.85 o 
   3  -7   7        1.46        2.31      4.60 o 
   4  -7   7        7.38        5.96      5.95 o 
   5  -7   7        0.23       -1.75      1.75 o 
  -4  -6   7        0.19        1.71      1.46 o 
  -3  -6   7        0.28        0.75      1.49 o 
  -2  -6   7        1.48       -0.51      2.29 o 
  -1  -6   7        6.48       11.68      2.41 o 
   0  -6   7        3.96        0.09      4.12 o 
   1  -6   7        0.00       -0.08      2.53 o 
   2  -6   7        3.21        1.44      1.64 o 
   3  -6   7        0.76        0.59      0.82 o 
   4  -6   7        0.05        0.10      0.81 o 
   5  -6   7        0.00        0.44      0.93 o 
   6  -6   7        8.61       13.22      1.39 o 
  -5  -5   7        0.31        1.73      1.28 o 
  -4  -5   7        0.13       -1.05      1.05 o 
  -3  -5   7        0.81        0.42      0.96 o 
  -2  -5   7        0.14        0.10      0.74 o 
  -1  -5   7        3.22        3.09      0.38 o 
   0  -5   7       62.81       54.29      7.65 o 
   1  -5   7        8.47        7.54      0.71 o 
   2  -5   7        8.10        6.20      1.75 o 
   3  -5   7       22.39       21.75      1.12 o 
   4  -5   7        2.77        3.74      1.61 o 
   5  -5   7        0.25       -0.01      0.91 o 
   6  -5   7        0.17        1.42      1.35 o 
   7  -5   7        2.77        2.46      1.47 o 
  -5  -4   7        0.01        0.14      0.90 o 
  -4  -4   7        0.00        0.16      0.93 o 
  -3  -4   7        0.01        0.43      1.06 o 
  -2  -4   7        1.65        1.76      0.86 o 
  -1  -4   7       21.31       18.86      0.97 o 
   0  -4   7        8.41        8.62      1.32 o 
   1  -4   7        0.35        0.27      1.29 o 
   2  -4   7       23.73       14.24      4.93 o 
   3  -4   7       60.22       52.94      2.34 o 
   4  -4   7        5.34        2.45      1.38 o 
   5  -4   7        5.98        1.13      1.56 o 
   6  -4   7        2.88        2.92      1.22 o 
   7  -4   7        2.58        4.29      1.26 o 
   8  -4   7        0.47        0.89      1.15 o 
  -6  -3   7        0.30       -0.37      1.03 o 
  -5  -3   7        0.84        0.24      0.88 o 
  -4  -3   7        1.53        0.50      0.76 o 
  -3  -3   7       10.44       10.50      1.33 o 
  -2  -3   7        2.11        2.56      0.74 o 
  -1  -3   7        0.13        0.41      0.80 o 
   0  -3   7      195.87      200.52      2.64 o 
   1  -3   7       12.79       14.02      1.37 o 
   2  -3   7        0.30       -0.92      1.33 o 
   3  -3   7        2.48        2.65      1.39 o 
   4  -3   7       88.58       75.61      1.41 o 
   5  -3   7       15.07       13.67      2.06 o 
   6  -3   7        2.44        2.04      1.14 o 
   7  -3   7        0.03        1.30      1.69 o 
   8  -3   7        0.07        1.40      1.09 o 
  -6  -2   7        0.50       -0.01      1.76 o 
  -5  -2   7        2.70        0.75      0.78 o 
  -4  -2   7        8.94        7.84      2.35 o 
  -3  -2   7        7.42        7.45      1.38 o 
  -2  -2   7        1.25        1.12      0.86 o 
  -1  -2   7        0.18        0.06      1.07 o 
   0  -2   7      163.60      161.98      3.96 o 
   1  -2   7        0.01        0.83      1.23 o 
   2  -2   7       27.52       28.83      2.88 o 
   3  -2   7        2.09        0.48      1.40 o 
   4  -2   7        0.11        0.34      0.93 o 
   5  -2   7        2.23        0.73      0.96 o 
   6  -2   7       22.83       23.01      1.61 o 
   7  -2   7        0.65        0.11      1.37 o 
   8  -2   7        0.52       -0.48      1.63 o 
   9  -2   7        0.82        1.84      1.28 o 
  -6  -1   7        0.78        0.17      1.87 o 
  -5  -1   7        0.05        0.14      0.84 o 
  -4  -1   7        0.44        0.67      0.86 o 
  -3  -1   7       32.12       26.90      1.56 o 
  -2  -1   7        2.42        2.51      0.89 o 
  -1  -1   7       12.06       13.27      1.25 o 
   0  -1   7       11.05       10.11      1.26 o 
   1  -1   7      274.64      275.66      2.96 o 
   2  -1   7        0.38        0.37      1.29 o 
   3  -1   7        3.69        3.84      1.42 o 
   4  -1   7        5.62        4.32      1.45 o 
   5  -1   7        2.39        2.16      1.14 o 
   6  -1   7        7.87        9.92      1.38 o 
   7  -1   7        1.25        1.79      1.75 o 
   8  -1   7        6.43        2.57      1.13 o 
   9  -1   7        1.22        1.39      1.38 o 
  -7   0   7        0.16        0.27      3.70 o 
  -6   0   7        0.85        2.83      1.92 o 
  -5   0   7       11.81       11.96      0.75 o 
  -4   0   7        6.26        6.47      0.79 o 
  -3   0   7       15.76       14.77      1.13 o 
  -2   0   7        0.97        0.95      0.79 o 
  -1   0   7        1.82        2.32      0.94 o 
   0   0   7       14.91       13.95      1.37 o 
   1   0   7       71.03       71.48      2.51 o 
   2   0   7       49.12       50.31      1.51 o 
   3   0   7      101.81       98.03      2.30 o 
   4   0   7       55.05       57.73      1.80 o 
   5   0   7        2.28        2.43      1.45 o 
   6   0   7       24.45       28.79      1.86 o 
   7   0   7       10.87       10.84      1.27 o 
   8   0   7        1.05        1.03      1.26 o 
   9   0   7        0.93        0.70      1.25 o 
  -7   1   7        1.13        0.01      2.43 o 
  -6   1   7        1.46       -1.02      2.05 o 
  -5   1   7        2.98        1.94      0.43 o 
  -4   1   7        1.86        1.75      0.45 o 
  -3   1   7        6.91        5.86      0.89 o 
  -2   1   7        5.11        5.31      0.73 o 
  -1   1   7        3.29        2.84      1.23 o 
   0   1   7       34.95       32.96      2.21 o 
   1   1   7        7.96        6.11      1.03 o 
   2   1   7       53.51       60.62      1.52 o 
   3   1   7        4.19        4.05      1.29 o 
   4   1   7      110.79      105.12      4.03 o 
   5   1   7       80.79       79.63      3.21 o 
   6   1   7      291.94      295.57      4.90 o 
   7   1   7        0.36        0.55      1.12 o 
   8   1   7        0.09        0.21      1.26 o 
   9   1   7        0.64        0.19      1.36 o 
  -7   2   7        3.23        0.01      2.55 o 
  -6   2   7        0.08       -1.29      3.45 o 
  -5   2   7        0.60        0.08      1.91 o 
  -4   2   7        0.46        0.03      0.26 o 
  -3   2   7       46.95       46.86      2.18 o 
  -2   2   7        1.40        0.99      0.68 o 
  -1   2   7        1.12        1.66      0.88 o 
   0   2   7        9.95       10.67      1.24 o 
   1   2   7       19.65       23.61      1.31 o 
   2   2   7       55.74       54.44      3.68 o 
   3   2   7      132.81      136.80      2.38 o 
   4   2   7       18.55       19.06      1.49 o 
   5   2   7        0.55        1.24      1.43 o 
   6   2   7      164.91      171.84      2.67 o 
   7   2   7       14.04       15.02      1.25 o 
   8   2   7       37.25       39.92      2.16 o 
   9   2   7        0.06        0.64      1.25 o 
  -7   3   7        6.92        0.01      4.45 o 
  -6   3   7        3.41       -0.53      2.34 o 
  -5   3   7        0.03       -0.46      1.99 o 
  -4   3   7        0.94        0.51      1.72 o 
  -3   3   7        1.23        0.33      0.32 o 
  -2   3   7        4.82        6.39      0.78 o 
  -1   3   7      221.01      242.08      2.55 o 
   0   3   7       10.78       10.84      1.03 o 
   1   3   7       12.39       14.73      0.99 o 
   2   3   7        0.99        0.06      1.23 o 
   3   3   7      218.40      232.34      3.86 o 
   4   3   7       10.08       10.70      1.38 o 
   5   3   7        0.30        0.34      1.40 o 
   6   3   7      102.38      106.82      4.41 o 
   7   3   7       21.87       23.49      1.38 o 
   8   3   7       37.09       43.54      1.50 o 
   9   3   7        0.54        0.03      1.31 o 
  -6   4   7        4.35        0.43      2.44 o 
  -5   4   7       21.32       32.76      2.46 o 
  -4   4   7       11.84       11.78      3.13 o 
  -3   4   7        0.57        0.22      0.31 o 
  -2   4   7        0.05        0.03      0.71 o 
  -1   4   7        3.98        3.40      0.80 o 
   0   4   7      206.30      217.33      2.37 o 
   1   4   7       20.81       28.23      1.09 o 
   2   4   7        0.09       -0.55      1.20 o 
   3   4   7       28.65       30.07      1.38 o 
   4   4   7       31.08       33.48      1.52 o 
   5   4   7        7.79        7.35      1.64 o 
   6   4   7        0.02        0.49      1.35 o 
   7   4   7        4.82        4.14      1.61 o 
   8   4   7        1.19        0.57      1.24 o 
   9   4   7        0.00       -0.20      1.32 o 
  -6   5   7        0.28        3.30      2.55 o 
  -5   5   7       21.28       26.09      2.60 o 
  -4   5   7      120.72      133.18      3.52 o 
  -3   5   7       63.85       67.31      1.68 o 
  -2   5   7        0.69        0.92      0.58 o 
  -1   5   7      138.41      139.37      1.91 o 
   0   5   7       33.51       35.14      1.02 o 
   1   5   7        1.32        1.08      1.46 o 
   2   5   7       77.22       80.46      2.14 o 
   3   5   7       20.47       20.38      1.31 o 
   4   5   7       13.64       14.50      1.41 o 
   5   5   7        0.95        0.78      1.37 o 
   6   5   7        1.95        2.25      1.37 o 
   7   5   7        4.70        4.85      1.21 o 
   8   5   7        2.68        2.03      2.03 o 
   9   5   7        3.00        0.16      1.70 o 
  -6   6   7        0.02       -0.27      2.54 o 
  -5   6   7        0.41       -0.70      2.23 o 
  -4   6   7        6.01        7.14      2.11 o 
  -3   6   7      289.44      308.91      4.75 o 
  -2   6   7       52.92       53.98      0.93 o 
  -1   6   7      112.79      110.48      1.63 o 
   0   6   7       45.84       50.01      2.05 o 
   1   6   7       32.94       32.14      1.49 o 
   2   6   7        0.78        1.63      1.05 o 
   3   6   7        7.18        7.75      1.22 o 
   4   6   7        0.00       -0.14      1.32 o 
   5   6   7        0.20        0.05      1.36 o 
   6   6   7        0.33       -0.14      1.82 o 
   7   6   7        1.07        0.71      1.19 o 
   8   6   7        0.02        0.05      1.49 o 
   9   6   7        3.87        2.79      2.26 o 
  -5   7   7        0.07        1.30      2.25 o 
  -4   7   7       20.41       23.36      2.37 o 
  -3   7   7       26.83       30.98      5.74 o 
  -2   7   7        0.95        0.10      1.10 o 
  -1   7   7      229.83      235.72      6.06 o 
   0   7   7       59.01       59.39      4.66 o 
   1   7   7      166.26      163.36      2.56 o 
   2   7   7        7.78        7.89      1.37 o 
   3   7   7       22.34       20.78      1.68 o 
   4   7   7        1.53        1.23      1.62 o 
   5   7   7        4.56        4.05      1.77 o 
   6   7   7        5.03        2.47      2.06 o 
   7   7   7        2.72        0.52      1.34 o 
   8   7   7        0.31        0.21      1.49 o 
   9   7   7        0.22       -0.73      1.61 o 
  -4   8   7        0.00        0.17      2.03 o 
  -3   8   7        2.12        2.95      0.62 o 
  -2   8   7        5.70        5.97      1.00 o 
  -1   8   7        2.41        2.89      1.23 o 
   0   8   7        3.10        2.28      0.92 o 
   1   8   7      251.05      249.43      2.90 o 
   2   8   7       19.41       19.14      1.33 o 
   3   8   7       75.17       74.13      2.05 o 
   4   8   7        8.30        7.10      1.40 o 
   5   8   7        0.38       -0.13      1.74 o 
   6   8   7        5.95        0.37      1.66 o 
   7   8   7        0.41        1.40      1.27 o 
   8   8   7        0.22        0.12      1.56 o 
  -3   9   7        1.47        0.30      0.94 o 
  -2   9   7        3.88        4.75      3.83 o 
  -1   9   7        3.48        2.51      1.29 o 
   0   9   7        4.62        4.52      1.47 o 
   1   9   7        0.02       -0.25      1.09 o 
   2   9   7        7.68        6.40      1.30 o 
   3   9   7       30.15       34.03      1.63 o 
   4   9   7        3.26        2.69      1.79 o 
   5   9   7       37.09       39.66      1.99 o 
   6   9   7        0.19        0.21      1.98 o 
   7   9   7        6.86        3.62      2.75 o 
   8   9   7        0.00        0.60      1.96 o 
  -2  10   7        1.93        0.56      0.81 o 
  -1  10   7       11.59       13.87      1.13 o 
   0  10   7        3.66        4.20      1.60 o 
   1  10   7        0.05        1.00      1.76 o 
   2  10   7       49.55       46.83      1.75 o 
   3  10   7       38.10       36.39      2.13 o 
   4  10   7        1.77        2.40      1.65 o 
   5  10   7       43.31       45.54      2.58 o 
   6  10   7       17.87       22.78      2.07 o 
   7  10   7        3.03        2.37      1.37 o 
  -2  11   7        0.02       -0.04      1.51 o 
  -1  11   7        1.61        1.50      1.64 o 
   0  11   7        0.54       -0.09      2.80 o 
   1  11   7        5.74        0.26      3.22 o 
   2  11   7        4.36        5.45      3.50 o 
   3  11   7        4.66        1.71      3.95 o 
   4  11   7        1.61        1.34      1.74 o 
   5  11   7        1.56        2.48      1.92 o 
   6  11   7        1.08        0.18      2.10 o 
  -1  12   7        6.73        7.78      1.26 o 
   0  12   7        2.20        0.19      1.97 o 
   1  12   7        0.29       -0.17      2.09 o 
   2  12   7        4.68       -0.17      2.37 o 
   3  12   7       30.94       40.91      4.65 o 
   4  12   7        1.04        1.46      2.93 o 
  -1  -7   8        1.23       -0.27      2.94 o 
   0  -7   8        0.22        0.42      2.97 o 
   1  -7   8        0.05       -0.21      3.10 o 
   2  -7   8        0.00       -3.14      3.14 o 
   3  -7   8        0.17        0.43      3.22 o 
  -3  -6   8        3.29        1.56      2.53 o 
  -2  -6   8        5.28        8.41      2.65 o 
  -1  -6   8        0.36       -0.05      2.59 o 
   0  -6   8        0.21        0.07      4.36 o 
   1  -6   8        0.03       -0.01      2.80 o 
   2  -6   8        0.10        1.51      2.45 o 
   3  -6   8        0.00       -1.24      1.73 o 
   4  -6   8        0.53        1.51      2.28 o 
   5  -6   8        0.04        0.35      1.80 o 
  -4  -5   8        0.34        1.64      1.72 o 
  -3  -5   8        0.92       -2.04      2.17 o 
  -2  -5   8        1.86        5.23      2.26 o 
  -1  -5   8        2.08        0.00      2.45 o 
   0  -5   8       12.42       11.91      6.19 o 
   1  -5   8        0.01        0.09      0.45 o 
   2  -5   8        0.05       -0.05      0.99 o 
   3  -5   8        0.83        2.65      1.42 o 
   4  -5   8        0.40        0.22      0.81 o 
   5  -5   8        0.01        0.20      0.94 o 
   6  -5   8        0.47        0.38      1.34 o 
  -5  -4   8        1.12        1.70      1.27 o 
  -4  -4   8        0.07        1.07      1.02 o 
  -3  -4   8        0.89        0.71      1.09 o 
  -2  -4   8        0.22       -0.01      1.07 o 
  -1  -4   8        0.28       -0.07      1.03 o 
   0  -4   8        0.44        0.08      1.39 o 
   1  -4   8        3.85        3.29      1.68 o 
   2  -4   8       27.63       24.83      1.68 o 
   3  -4   8        0.20        0.08      1.16 o 
   4  -4   8        4.58        1.87      0.88 o 
   5  -4   8        0.81        0.66      0.95 o 
   6  -4   8        0.00        0.76      1.05 o 
   7  -4   8        0.10        0.10      1.18 o 
  -5  -3   8        0.87        0.21      0.96 o 
  -4  -3   8        7.29        0.78      0.87 o 
  -3  -3   8        4.22        2.32      2.38 o 
  -2  -3   8        0.30        0.06      0.82 o 
  -1  -3   8        0.01       -0.01      0.86 o 
   0  -3   8       45.48       49.08      1.81 o 
   1  -3   8        1.63        1.19      1.33 o 
   2  -3   8        3.21        3.44      1.40 o 
   3  -3   8       26.20       22.27      1.95 o 
   4  -3   8        0.72       -0.02      0.91 o 
   5  -3   8        0.94        0.43      0.98 o 
   6  -3   8        1.75        0.63      1.26 o 
   7  -3   8        4.36        5.13      1.26 o 
   8  -3   8        2.16        3.22      1.59 o 
  -5  -2   8        0.47        0.60      0.82 o 
  -4  -2   8        1.64       -0.04      1.00 o 
  -3  -2   8       14.09        8.94      1.57 o 
  -2  -2   8       64.34       72.95      1.99 o 
  -1  -2   8       38.16       40.87      1.40 o 
   0  -2   8        1.47        1.34      1.21 o 
   1  -2   8       55.50       57.28      2.21 o 
   2  -2   8        0.33        0.73      1.50 o 
   3  -2   8        2.25        2.74      1.42 o 
   4  -2   8        0.05       -0.63      1.85 o 
   5  -2   8        2.00        0.61      1.27 o 
   6  -2   8        0.63        0.06      1.09 o 
   7  -2   8        0.67       -0.71      1.15 o 
   8  -2   8        0.01        2.20      1.55 o 
  -6  -1   8        0.01       -0.02      1.95 o 
  -5  -1   8        0.27       -0.15      0.69 o 
  -4  -1   8        0.81       -0.02      0.95 o 
  -3  -1   8       20.54       19.36      1.25 o 
  -2  -1   8        7.65        7.60      0.93 o 
  -1  -1   8        3.16        3.59      1.04 o 
   0  -1   8      765.96      803.47      7.80 o 
   1  -1   8        5.46        5.60      1.39 o 
   2  -1   8       47.45       46.79      1.70 o 
   3  -1   8        4.88        3.63      1.48 o 
   4  -1   8       13.06       12.24      1.52 o 
   5  -1   8        0.02        0.64      1.40 o 
   6  -1   8        2.85        1.30      1.10 o 
   7  -1   8        0.04        0.84      1.16 o 
   8  -1   8        2.92        0.97      1.23 o 
   9  -1   8        1.01        1.80      1.94 o 
  -6   0   8        1.97        1.10      2.01 o 
  -5   0   8        5.09        4.79      1.78 o 
  -4   0   8        1.38        0.53      0.96 o 
  -3   0   8        0.53        0.07      0.88 o 
  -2   0   8        4.86        5.02      0.77 o 
  -1   0   8        1.01        1.78      1.20 o 
   0   0   8       32.66       32.29      1.70 o 
   1   0   8       44.23       43.62      1.56 o 
   2   0   8      378.75      379.35      5.39 o 
   3   0   8        0.75        0.41      1.52 o 
   4   0   8       60.80       61.24      1.92 o 
   5   0   8        5.45        4.56      1.84 o 
   6   0   8        4.98        4.09      1.26 o 
   7   0   8        0.05       -0.08      1.31 o 
   8   0   8        2.59        2.29      1.34 o 
   9   0   8        0.65        0.71      1.57 o 
  -6   1   8        2.58        2.77      2.22 o 
  -5   1   8        2.20        5.84      2.95 o 
  -4   1   8        0.47       -0.17      0.96 o 
  -3   1   8       32.95       31.04      1.10 o 
  -2   1   8        2.20        2.19      0.91 o 
  -1   1   8        9.02        9.89      0.91 o 
   0   1   8       63.25       63.46      1.69 o 
   1   1   8       80.97       77.79      2.53 o 
   2   1   8        5.32        4.22      1.35 o 
   3   1   8        6.49        8.05      2.22 o 
   4   1   8      274.76      264.29      5.41 o 
   5   1   8        4.45        3.72      1.57 o 
   6   1   8       27.34       30.61      1.83 o 
   7   1   8       29.51       28.34      1.44 o 
   8   1   8        2.33        1.62      1.58 o 
   9   1   8        1.38        1.05      1.56 o 
  -6   2   8        1.80        0.54      3.71 o 
  -5   2   8        0.93        0.14      1.95 o 
  -4   2   8        3.38        3.48      0.45 o 
  -3   2   8        1.41        1.58      0.66 o 
  -2   2   8        8.43        7.69      0.78 o 
  -1   2   8        0.50        1.27      1.00 o 
   0   2   8        1.90        2.82      0.95 o 
   1   2   8        7.47        8.28      1.40 o 
   2   2   8       24.92       26.63      1.64 o 
   3   2   8       27.86       27.35      1.55 o 
   4   2   8       66.44       63.57      2.26 o 
   5   2   8        3.39        2.28      2.62 o 
   6   2   8       13.78       12.99      2.55 o 
   7   2   8        9.25        8.05      1.53 o 
   8   2   8        5.97        2.71      2.17 o 
   9   2   8        2.66       -0.01      1.40 o 
  -6   3   8        3.52        0.61      2.48 o 
  -5   3   8        4.97        0.81      2.16 o 
  -4   3   8        0.45       -0.94      2.85 o 
  -3   3   8        0.02        0.44      0.54 o 
  -2   3   8        2.71        1.90      0.67 o 
  -1   3   8        4.75        4.35      0.91 o 
   0   3   8        0.44        0.60      1.09 o 
   1   3   8        2.22        3.75      1.30 o 
   2   3   8        0.05       -0.37      1.49 o 
   3   3   8        0.30        0.72      1.37 o 
   4   3   8       69.24       73.61      2.30 o 
   5   3   8       36.44       37.64      1.76 o 
   6   3   8      149.80      149.96      4.25 o 
   7   3   8        4.76        2.67      1.80 o 
   8   3   8       33.76       35.22      1.77 o 
   9   3   8        1.86        0.73      1.53 o 
  -6   4   8        2.08       -0.23      2.59 o 
  -5   4   8       12.52       14.08      2.37 o 
  -4   4   8        0.12       -0.90      3.17 o 
  -3   4   8       12.01       11.85      0.35 o 
  -2   4   8        0.01       -0.14      0.50 o 
  -1   4   8        5.93        6.39      1.15 o 
   0   4   8       23.45       22.06      1.52 o 
   1   4   8       11.72       14.99      2.30 o 
   2   4   8        5.56        6.35      1.48 o 
   3   4   8       56.19       64.72      1.71 o 
   4   4   8       17.24       20.27      1.80 o 
   5   4   8        7.72        4.68      4.70 o 
   6   4   8        0.03       -0.58      1.45 o 
   7   4   8      163.03      171.58      5.68 o 
   8   4   8       23.32       24.32      1.69 o 
   9   4   8        1.87        0.40      1.44 o 
  -6   5   8        2.23        1.58      2.70 o 
  -5   5   8       38.70       46.31      2.97 o 
  -4   5   8        1.60        0.45      3.52 o 
  -3   5   8       62.25       59.41      2.06 o 
  -2   5   8        2.29        2.35      0.50 o 
  -1   5   8        4.58        5.39      1.84 o 
   0   5   8       10.33       11.66      0.95 o 
   1   5   8        3.64        3.97      1.01 o 
   2   5   8        0.03       -0.14      1.90 o 
   3   5   8       27.89       30.40      1.83 o 
   4   5   8        5.68        5.49      1.88 o 
   5   5   8        0.49       -0.37      1.62 o 
   6   5   8        5.67        6.55      1.96 o 
   7   5   8       14.28       12.13      7.90 o 
   8   5   8        7.62       -0.06      1.92 o 
   9   5   8       10.25        6.17      4.05 o 
  -5   6   8        0.00       -0.53      2.40 o 
  -4   6   8       59.13       70.02      4.28 o 
  -3   6   8       38.62       36.13      2.95 o 
  -2   6   8        3.47        3.80      0.57 o 
  -1   6   8       13.11       12.91      0.90 o 
   0   6   8       33.67       36.35      1.34 o 
   1   6   8       28.67       30.17      1.35 o 
   2   6   8        5.75        5.53      1.19 o 
   3   6   8       12.18       13.83      1.79 o 
   4   6   8       27.22       26.42      1.56 o 
   5   6   8        1.58        0.90      1.45 o 
   6   6   8        9.41       11.01      1.60 o 
   7   6   8        7.76        0.42      1.74 o 
   8   6   8        1.33        0.15      1.55 o 
   9   6   8        3.18        1.52      1.83 o 
  -5   7   8        1.47        0.69      2.47 o 
  -4   7   8        8.43        8.54      2.32 o 
  -3   7   8        1.21        0.99      0.63 o 
  -2   7   8       24.75       25.12      0.74 o 
  -1   7   8      172.89      165.96      6.95 o 
   0   7   8       39.83       41.70      1.42 o 
   1   7   8       30.97       30.36      1.48 o 
   2   7   8        0.52        0.26      1.14 o 
   3   7   8       21.93       22.04      3.49 o 
   4   7   8        4.68        6.46      1.74 o 
   5   7   8        0.11        0.08      1.49 o 
   6   7   8        0.12        0.26      1.59 o 
   7   7   8        0.93        0.25      1.70 o 
   8   7   8        4.84       -0.54      1.45 o 
   9   7   8        0.16       -0.37      1.62 o 
  -4   8   8        2.71        2.14      2.31 o 
  -3   8   8       37.52       38.79      1.53 o 
  -2   8   8        0.04        0.46      0.93 o 
  -1   8   8       16.25       15.53      1.42 o 
   0   8   8      105.08      108.67      1.81 o 
   1   8   8       63.11       63.20      1.55 o 
   2   8   8       31.80       31.92      1.70 o 
   3   8   8        3.32        4.20      1.31 o 
   4   8   8       10.87       10.53      1.47 o 
   5   8   8        2.11        1.79      1.79 o 
   6   8   8        1.28       -0.30      1.73 o 
   7   8   8        0.10       -0.15      2.87 o 
   8   8   8        0.17        0.66      1.65 o 
  -3   9   8        5.85        6.20      2.19 o 
  -2   9   8        0.80        0.21      1.02 o 
  -1   9   8        0.69        0.07      2.26 o 
   0   9   8        0.10        0.11      1.28 o 
   1   9   8       30.60       29.09      2.72 o 
   2   9   8       27.95       30.44      1.76 o 
   3   9   8       53.72       49.70      3.62 o 
   4   9   8       10.75       13.32      1.74 o 
   5   9   8        0.81        0.91      1.68 o 
   6   9   8       10.79        0.12      2.18 o 
   7   9   8        0.18       -0.06      2.49 o 
   8   9   8        0.23        1.45      1.90 o 
  -2  10   8        1.47        2.27      1.42 o 
  -1  10   8        5.08        7.72      5.16 o 
   0  10   8        5.38        3.64      1.67 o 
   1  10   8        4.12        5.45      1.28 o 
   2  10   8       14.16       14.54      1.88 o 
   3  10   8       27.94       28.37      1.75 o 
   4  10   8       31.09       32.92      2.34 o 
   5  10   8        2.76        1.60      2.09 o 
   6  10   8        0.42        0.61      1.90 o 
   7  10   8        0.24       -1.03      1.70 o 
  -2  11   8        0.10        0.44      0.96 o 
  -1  11   8        1.44        1.16      2.65 o 
   0  11   8        0.09        0.07      1.77 o 
   1  11   8        2.63        0.15      3.19 o 
   2  11   8        2.55        0.07      1.83 o 
   3  11   8       51.58       46.03      2.42 o 
   4  11   8        0.88       -0.01      2.24 o 
   5  11   8        3.96        5.01      2.11 o 
   6  11   8        0.49        0.29      2.44 o 
   0  12   8        0.54        0.13      3.17 o 
   1  12   8        7.24        0.15      2.25 o 
   2  12   8        5.39       -0.04      2.51 o 
   3  12   8        0.39       -1.14      2.73 o 
   4  12   8       14.69       16.04      4.89 o 
  -1  -6   9        0.62       -0.09      2.91 o 
   0  -6   9        0.60        0.19      2.93 o 
   1  -6   9        0.40        7.64      4.87 o 
   2  -6   9        0.99        0.74      1.92 o 
   3  -6   9        1.63        0.86      1.98 o 
   4  -6   9        0.01        2.11      3.08 o 
  -3  -5   9        0.29       -0.78      2.45 o 
  -2  -5   9        0.35        2.98      2.55 o 
  -1  -5   9        2.36       -0.04      2.61 o 
   0  -5   9        1.01       -0.09      4.42 o 
   1  -5   9        4.60        3.15      3.55 o 
   2  -5   9        3.32        5.47      5.61 o 
   3  -5   9        0.50        1.17      1.74 o 
   4  -5   9        0.02        1.05      1.30 o 
   5  -5   9        0.70       -0.37      1.39 o 
  -4  -4   9        0.01        0.05      1.78 o 
  -3  -4   9        2.38        1.36      2.15 o 
  -2  -4   9        0.03       -0.01      1.21 o 
  -1  -4   9        0.15       -0.27      1.16 o 
   0  -4   9        0.57       -0.56      0.82 o 
   1  -4   9        2.28        1.22      1.55 o 
   2  -4   9        0.02       -1.52      1.94 o 
   3  -4   9        1.91        1.06      0.82 o 
   4  -4   9        2.29        0.21      1.23 o 
   5  -4   9        1.32        0.43      1.02 o 
   6  -4   9        0.01       -0.01      1.12 o 
  -4  -3   9       12.60       14.30      1.19 o 
  -3  -3   9        0.73        0.60      1.32 o 
  -2  -3   9        0.00        0.56      0.89 o 
  -1  -3   9        5.00        5.52      0.77 o 
   0  -3   9        0.02       -0.10      1.34 o 
   1  -3   9        3.79        0.72      1.45 o 
   2  -3   9        3.20        0.42      1.55 o 
   3  -3   9        0.29       -0.37      1.56 o 
   4  -3   9        0.71        0.17      0.98 o 
   5  -3   9        0.22        1.19      1.57 o 
   6  -3   9        0.02       -0.36      1.46 o 
   7  -3   9        1.74        3.76      1.66 o 
  -5  -2   9        0.02       -0.07      1.15 o 
  -4  -2   9        4.20        0.00      1.16 o 
  -3  -2   9        0.05        0.67      1.67 o 
  -2  -2   9       32.04       32.05      1.42 o 
  -1  -2   9        3.07        3.50      1.35 o 
   0  -2   9       33.45       33.69      1.49 o 
   1  -2   9       44.08       42.52      1.66 o 
   2  -2   9        0.36        0.53      1.42 o 
   3  -2   9        0.29        0.01      2.49 o 
   4  -2   9       34.73       28.11      2.49 o 
   5  -2   9        5.15        2.34      2.52 o 
   6  -2   9        0.93       -0.02      1.29 o 
   7  -2   9        1.02        0.58      1.71 o 
   8  -2   9        3.89        8.03      1.55 o 
  -5  -1   9        0.04        0.55      2.75 o 
  -4  -1   9        0.17        0.52      1.03 o 
  -3  -1   9        0.11       -0.56      1.63 o 
  -2  -1   9       32.00       38.44      1.46 o 
  -1  -1   9        0.11        0.21      1.24 o 
   0  -1   9        5.08        7.09      1.48 o 
   1  -1   9       58.90       59.15      1.73 o 
   2  -1   9        1.78        0.99      1.41 o 
   3  -1   9        0.18        0.10      1.71 o 
   4  -1   9        4.49        2.97      1.51 o 
   5  -1   9        7.93        2.47      3.22 o 
   6  -1   9        4.45        1.20      1.35 o 
   7  -1   9        3.57        3.15      1.86 o 
   8  -1   9        0.88        0.22      1.48 o 
  -5   0   9        0.00        2.65      1.81 o 
  -4   0   9        1.08        0.69      1.14 o 
  -3   0   9       12.20        9.67      1.05 o 
  -2   0   9        1.57        0.67      0.71 o 
  -1   0   9        2.92        4.46      0.99 o 
   0   0   9       35.62       39.50      1.84 o 
   1   0   9      131.88      130.34      2.28 o 
   2   0   9       56.67       57.80      1.84 o 
   3   0   9       66.44       67.78      2.19 o 
   4   0   9       23.50       20.79      1.64 o 
   5   0   9        6.24        4.15      1.53 o 
   6   0   9        2.71        1.24      1.19 o 
   7   0   9        2.96        1.83      1.54 o 
   8   0   9        0.80        1.15      1.32 o 
  -5   1   9        1.38        3.37      3.19 o 
  -4   1   9        0.06        0.68      0.96 o 
  -3   1   9        5.50        3.29      1.38 o 
  -2   1   9        8.45        7.94      0.77 o 
  -1   1   9        1.06        1.25      0.87 o 
   0   1   9       41.75       42.58      1.59 o 
   1   1   9       78.82       77.64      1.84 o 
   2   1   9      301.35      290.95      3.44 o 
   3   1   9       13.02       15.19      1.75 o 
   4   1   9        4.58        5.83      1.63 o 
   5   1   9       41.20       40.34      1.77 o 
   6   1   9        0.00        0.58      1.91 o 
   7   1   9        0.31       -0.65      1.25 o 
   8   1   9        0.18       -0.23      1.49 o 
   9   1   9        0.56       -0.93      1.57 o 
  -5   2   9        2.78        0.69      2.15 o 
  -4   2   9        0.52       -0.06      0.82 o 
  -3   2   9        6.90        6.61      0.82 o 
  -2   2   9       16.87       13.75      0.93 o 
  -1   2   9        0.09        0.34      0.82 o 
   0   2   9        0.37        0.70      1.28 o 
   1   2   9       67.24       66.69      1.67 o 
   2   2   9       13.96       12.93      2.32 o 
   3   2   9      101.35       91.42      2.11 o 
   4   2   9      170.11      170.82      4.46 o 
   5   2   9       48.68       51.72      1.96 o 
   6   2   9        7.65        5.84      1.63 o 
   7   2   9       10.09        8.84      3.20 o 
   8   2   9        0.03        0.37      1.37 o 
   9   2   9        0.60       -0.62      1.47 o 
  -5   3   9        0.10        0.14      2.27 o 
  -4   3   9        0.92       -0.06      3.15 o 
  -3   3   9        9.70        9.50      0.60 o 
  -2   3   9        3.61        5.33      1.11 o 
  -1   3   9        1.98        1.50      0.90 o 
   0   3   9       10.09        9.93      1.09 o 
   1   3   9       14.65       15.62      1.24 o 
   2   3   9        0.23        0.73      1.32 o 
   3   3   9       23.71       25.47      1.92 o 
   4   3   9        0.02        0.96      1.53 o 
   5   3   9       82.68       78.62      2.04 o 
   6   3   9       78.73       78.89      2.22 o 
   7   3   9      124.69      123.42      2.69 o 
   8   3   9        0.12       -0.59      1.82 o 
   9   3   9        1.82        1.06      1.48 o 
  -5   4   9        1.62        0.98      2.42 o 
  -4   4   9        2.07       -1.38      2.08 o 
  -3   4   9        0.34        0.01      0.55 o 
  -2   4   9        2.29        0.45      0.69 o 
  -1   4   9        1.43        1.10      0.73 o 
   0   4   9        2.96        1.72      0.95 o 
   1   4   9        0.01        0.75      1.13 o 
   2   4   9       19.46       16.02      1.37 o 
   3   4   9        4.14        5.59      1.44 o 
   4   4   9        1.65        1.36      1.89 o 
   5   4   9       24.92       25.61      1.70 o 
   6   4   9       11.86        8.05      5.48 o 
   7   4   9        6.66        8.70      6.32 o 
   8   4   9        4.17        2.01      1.80 o 
   9   4   9       10.96        2.45      2.06 o 
  -5   5   9       11.06        0.07      2.72 o 
  -4   5   9        0.66        0.17      2.22 o 
  -3   5   9        0.53        0.62      0.36 o 
  -2   5   9       10.37       10.40      0.70 o 
  -1   5   9        0.38       -0.22      0.88 o 
   0   5   9        0.08       -0.12      1.43 o 
   1   5   9        5.36        4.75      1.26 o 
   2   5   9        1.76        0.16      1.23 o 
   3   5   9        0.91        0.21      1.56 o 
   4   5   9      114.67      110.20      2.25 o 
   5   5   9        0.04       -1.19      1.78 o 
   6   5   9        0.17        0.42      1.64 o 
   7   5   9       52.72       59.76      2.27 o 
   8   5   9        8.53        3.34      2.83 o 
   9   5   9        5.94        0.15      1.58 o 
  -5   6   9        5.62        4.55      2.74 o 
  -4   6   9       13.55       15.90      3.92 o 
  -3   6   9        6.62        5.59      0.49 o 
  -2   6   9        4.80        4.93      0.59 o 
  -1   6   9        2.06        1.96      0.84 o 
   0   6   9       19.88       21.59      1.24 o 
   1   6   9        1.90        2.95      1.05 o 
   2   6   9       23.15       24.67      2.58 o 
   3   6   9        8.77        7.07      1.69 o 
   4   6   9        0.24        0.78      1.78 o 
   5   6   9        6.79        6.85      1.60 o 
   6   6   9        3.35        1.52      1.95 o 
   7   6   9       10.99        5.33      5.65 o 
   8   6   9        0.45       -0.46      1.64 o 
   9   6   9        0.07        0.27      1.55 o 
  -4   7   9        3.79        1.22      3.83 o 
  -3   7   9       63.01       67.87      3.10 o 
  -2   7   9       32.97       33.48      1.72 o 
  -1   7   9        1.26        1.40      0.79 o 
   0   7   9       41.77       42.21      1.76 o 
   1   7   9       10.49        9.76      1.11 o 
   2   7   9        1.05        0.45      1.33 o 
   3   7   9        0.00        0.15      1.29 o 
   4   7   9       47.93       50.15      4.32 o 
   5   7   9        3.35        3.20      1.79 o 
   6   7   9        3.03       -0.26      1.73 o 
   7   7   9        0.53        0.40      1.83 o 
   8   7   9        8.22        8.28      5.23 o 
  -3   8   9        7.71        8.39      3.78 o 
  -2   8   9       35.69       35.46      2.21 o 
  -1   8   9       16.32       19.67      1.91 o 
   0   8   9        0.42        1.19      1.14 o 
   1   8   9        0.00       -0.66      1.11 o 
   2   8   9        2.42        3.06      1.39 o 
   3   8   9        0.94        1.06      1.70 o 
   4   8   9        3.14        2.79      1.75 o 
   5   8   9        0.50        0.69      1.61 o 
   6   8   9        0.39       -0.29      2.27 o 
   7   8   9        3.23       -0.28      1.95 o 
   8   8   9        0.05        0.07      1.57 o 
  -2   9   9       25.18       31.22      1.44 o 
  -1   9   9        4.14        4.15      1.10 o 
   0   9   9       24.84       24.67      1.44 o 
   1   9   9       26.28       27.95      2.05 o 
   2   9   9        5.16        6.03      1.70 o 
   3   9   9        0.12        0.79      1.45 o 
   4   9   9        0.33        0.45      2.04 o 
   5   9   9        2.90        3.87      2.20 o 
   6   9   9        0.00       -0.31      2.40 o 
   7   9   9        0.28       -0.26      2.02 o 
  -2  10   9        1.22        1.59      1.38 o 
  -1  10   9        0.03        0.40      1.53 o 
   0  10   9        3.72        4.45      1.21 o 
   1  10   9       11.08       11.33      1.59 o 
   2  10   9       15.70       16.08      1.87 o 
   3  10   9        0.01       -0.51      1.56 o 
   4  10   9        0.42        0.88      1.67 o 
   5  10   9        0.00       -0.03      2.98 o 
   6  10   9        0.69       -0.31      2.03 o 
   7  10   9        1.75        0.26      2.16 o 
  -1  11   9        3.96        4.62      1.76 o 
   0  11   9        2.31        0.41      1.94 o 
   1  11   9        0.01       -0.34      2.05 o 
   2  11   9       10.83       14.60      2.42 o 
   3  11   9        0.10       -0.63      1.68 o 
   4  11   9        0.81        0.28      1.86 o 
   5  11   9        0.57        0.51      1.99 o 
   6  11   9        0.98        0.13      5.65 o 
   1  12   9        1.17       -0.46      3.63 o 
   2  12   9        1.01        0.43      2.44 o 
   3  12   9        4.67        2.79      2.97 o 
   4  12   9        0.59       -0.70      2.33 o 
  -1  -5  10        0.00       -2.86      2.86 o 
   0  -5  10        0.49        4.61      2.83 o 
   1  -5  10        4.33        2.55      4.73 o 
   2  -5  10        1.20        1.75      2.45 o 
   3  -5  10        0.00       -2.17      3.67 o 
   4  -5  10        0.63        1.65      1.95 o 
  -2  -4  10        3.32        9.00      2.50 o 
  -1  -4  10        2.58        8.88      2.54 o 
   0  -4  10        0.73       -0.58      1.77 o 
   1  -4  10        0.00        2.54      2.92 o 
   2  -4  10        1.77        1.26      2.30 o 
   3  -4  10        0.41        0.14      0.87 o 
   4  -4  10        0.22        1.46      1.05 o 
   5  -4  10        0.95        2.42      1.41 o 
  -3  -3  10        1.56        0.30      1.13 o 
  -2  -3  10        7.23        9.02      3.45 o 
  -1  -3  10        0.25        1.42      0.98 o 
   0  -3  10        1.49        0.96      1.44 o 
   1  -3  10        5.16        1.40      1.77 o 
   2  -3  10        1.55        1.26      2.11 o 
   3  -3  10        0.06       -1.67      2.05 o 
   4  -3  10        0.10        0.94      1.47 o 
   5  -3  10        0.50       -0.14      1.08 o 
   6  -3  10        0.00        0.07      1.20 o 
  -4  -2  10        5.89        5.41      4.12 o 
  -3  -2  10        2.64        0.01      1.86 o 
  -2  -2  10        1.19        0.38      1.09 o 
  -1  -2  10        6.19        3.69      2.54 o 
   0  -2  10        4.09        1.21      2.31 o 
   1  -2  10        0.05       -0.28      1.46 o 
   2  -2  10        0.26        0.57      2.44 o 
   3  -2  10        1.04        0.53      1.60 o 
   4  -2  10        2.34        2.15      2.61 o 
   5  -2  10        0.05        0.71      1.19 o 
   6  -2  10        0.26       -1.07      1.43 o 
   7  -2  10        1.58        1.31      1.32 o 
  -4  -1  10        0.32        1.62      1.70 o 
  -3  -1  10       11.33        8.56      5.41 o 
  -2  -1  10       10.89       12.36      0.94 o 
  -1  -1  10       13.19       14.24      1.62 o 
   0  -1  10        0.12        0.02      1.40 o 
   1  -1  10        0.89        1.22      1.36 o 
   2  -1  10        3.64        3.31      1.49 o 
   3  -1  10        1.05        0.44      1.98 o 
   4  -1  10        8.21        1.68      3.06 o 
   5  -1  10        5.73        3.53      3.51 o 
   6  -1  10        0.29        0.27      1.24 o 
   7  -1  10        0.09       -1.29      1.29 o 
   8  -1  10        2.63        5.38      1.66 o 
  -4   0  10        0.17       -0.15      1.67 o 
  -3   0  10        0.56       -0.18      1.08 o 
  -2   0  10        0.00        0.32      1.02 o 
  -1   0  10       86.78       93.57      2.47 o 
   0   0  10       69.47       69.61      1.97 o 
   1   0  10      102.88      102.90      2.09 o 
   2   0  10        0.64        0.81      1.40 o 
   3   0  10        5.41        5.27      1.70 o 
   4   0  10       16.25       15.07      2.99 o 
   5   0  10        0.17        0.08      2.12 o 
   6   0  10        0.31        1.23      2.08 o 
   7   0  10        2.01        4.99      2.02 o 
   8   0  10        3.07        3.85      1.46 o 
  -5   1  10        0.01       -1.09      3.40 o 
  -4   1  10        0.24        1.82      1.80 o 
  -3   1  10        0.73        0.41      0.82 o 
  -2   1  10        7.65        7.13      0.80 o 
  -1   1  10        9.59       10.03      1.04 o 
   0   1  10        3.61        3.76      1.16 o 
   1   1  10      424.55      445.27      8.48 o 
   2   1  10        0.03       -0.01      1.47 o 
   3   1  10       32.54       31.34      1.67 o 
   4   1  10        5.03        5.40      1.96 o 
   5   1  10        3.71        1.88      2.21 o 
   6   1  10        0.54       -1.96      2.46 o 
   7   1  10        0.53        0.11      1.51 o 
   8   1  10        0.39        0.01      1.89 o 
  -5   2  10        0.01       -0.86      2.25 o 
  -4   2  10        5.29        0.61      2.10 o 
  -3   2  10        4.31        1.47      0.85 o 
  -2   2  10        5.70        6.12      0.82 o 
  -1   2  10        0.77        0.80      1.01 o 
   0   2  10        2.30        2.30      1.28 o 
   1   2  10      194.39      199.51      3.45 o 
   2   2  10        0.01        0.39      1.40 o 
   3   2  10      177.16      176.00      2.72 o 
   4   2  10       17.22       16.39      4.16 o 
   5   2  10       29.93       26.13      1.84 o 
   6   2  10        0.64        2.70      2.33 o 
   7   2  10        0.06       -0.34      1.68 o 
   8   2  10        0.42        0.43      1.97 o 
  -5   3  10        1.32       -0.02      2.38 o 
  -4   3  10        1.34        0.01      3.45 o 
  -3   3  10        2.94        1.02      0.98 o 
  -2   3  10       30.96       28.17      0.90 o 
  -1   3  10        0.65        0.70      1.32 o 
   0   3  10        0.50        1.32      0.99 o 
   1   3  10       22.03       22.31      1.31 o 
   2   3  10       46.79       44.81      1.65 o 
   3   3  10        2.41        3.23      1.47 o 
   4   3  10        0.42        0.54      1.54 o 
   5   3  10       71.34       71.92      3.49 o 
   6   3  10        0.00       -0.14      1.71 o 
   7   3  10        0.47        0.15      1.76 o 
   8   3  10        0.15       -0.56      1.79 o 
   9   3  10        0.35       -0.35      1.72 o 
  -5   4  10        0.00        0.51      2.52 o 
  -4   4  10        0.12       -0.43      2.19 o 
  -3   4  10        0.62        0.19      0.43 o 
  -2   4  10       23.01       22.84      0.94 o 
  -1   4  10        4.81        4.22      1.00 o 
   0   4  10        3.65        2.39      1.30 o 
   1   4  10       22.89       24.00      1.44 o 
   2   4  10       25.61       25.37      1.66 o 
   3   4  10       13.28       13.16      1.77 o 
   4   4  10        3.42        2.27      1.49 o 
   5   4  10        4.33        4.10      2.67 o 
   6   4  10        0.35       -0.20      2.03 o 
   7   4  10        2.28        0.65      1.86 o 
   8   4  10        3.49        1.10      1.79 o 
   9   4  10        0.10       -0.17      1.75 o 
  -4   5  10        2.14        1.36      2.40 o 
  -3   5  10        0.00       -0.05      2.04 o 
  -2   5  10        1.49        1.45      0.74 o 
  -1   5  10       15.68       15.22      1.02 o 
   0   5  10        1.41        1.47      0.93 o 
   1   5  10        5.98        3.65      1.33 o 
   2   5  10       12.33       10.70      1.29 o 
   3   5  10       15.96       13.86      1.76 o 
   4   5  10        1.60        1.51      2.43 o 
   5   5  10       18.26       17.98      2.77 o 
   6   5  10        4.42        4.31      3.56 o 
   7   5  10       55.87       57.24      2.35 o 
   8   5  10        0.61        0.15      1.82 o 
   9   5  10        1.19        0.37      1.80 o 
  -4   6  10        0.77       -0.39      2.52 o 
  -3   6  10        0.07        0.33      2.24 o 
  -2   6  10        0.00       -0.25      0.71 o 
  -1   6  10        3.00        2.65      0.80 o 
   0   6  10        1.19        1.85      1.08 o 
   1   6  10        8.75        8.92      1.28 o 
   2   6  10        0.68        1.01      1.21 o 
   3   6  10        3.06        1.73      1.55 o 
   4   6  10        0.51        0.63      1.51 o 
   5   6  10        6.60        6.64      1.68 o 
   6   6  10        2.07        2.24      2.90 o 
   7   6  10       11.02       17.08      2.05 o 
   8   6  10       26.80       29.98      2.94 o 
  -4   7  10        6.86        5.12      4.22 o 
  -3   7  10        0.89        0.84      2.36 o 
  -2   7  10        0.17       -0.03      0.62 o 
  -1   7  10        0.23        1.04      0.93 o 
   0   7  10        1.55        0.97      0.97 o 
   1   7  10        3.85        3.96      1.13 o 
   2   7  10        0.23        0.75      1.60 o 
   3   7  10        2.09        1.40      1.61 o 
   4   7  10       36.72       36.08      3.40 o 
   5   7  10       11.00        5.09      5.92 o 
   6   7  10        0.65        0.86      1.80 o 
   7   7  10       33.51       41.52      2.29 o 
   8   7  10       23.00       29.14      2.95 o 
  -3   8  10        9.81        7.97      3.98 o 
  -2   8  10        1.88        1.03      0.79 o 
  -1   8  10        1.07        1.58      1.13 o 
   0   8  10        1.41        2.89      1.31 o 
   1   8  10       15.61       18.34      2.91 o 
   2   8  10        2.71        2.05      1.30 o 
   3   8  10        0.17       -0.08      1.64 o 
   4   8  10        0.10       -0.13      1.80 o 
   5   8  10        7.57        6.31      1.73 o 
   6   8  10        1.19        1.77      1.90 o 
   7   8  10        2.00        0.06      2.08 o 
   8   8  10        0.55        0.59      3.52 o 
  -2   9  10        1.03        1.33      3.68 o 
  -1   9  10        2.85        2.19      1.20 o 
   0   9  10       14.21       13.12      1.45 o 
   1   9  10        2.45        2.81      1.43 o 
   2   9  10        3.79        6.57      1.76 o 
   3   9  10        6.89        8.85      1.62 o 
   4   9  10        6.94        6.74      1.68 o 
   5   9  10        4.46        5.01      1.80 o 
   6   9  10        0.47        1.04      1.97 o 
   7   9  10        0.02        0.64      2.41 o 
  -1  10  10        0.03       -0.50      1.57 o 
   0  10  10        5.45        4.70      1.49 o 
   1  10  10        3.04        1.13      1.69 o 
   2  10  10        0.30        0.05      1.70 o 
   3  10  10        1.87        2.11      1.96 o 
   4  10  10        3.39        4.15      1.83 o 
   5  10  10        1.30        2.08      2.15 o 
   6  10  10        0.23        0.48      2.12 o 
   0  11  10        4.19        4.63      2.07 o 
   1  11  10        3.05        0.21      1.48 o 
   2  11  10        0.29        0.03      1.61 o 
   3  11  10        0.20        0.24      2.14 o 
   4  11  10        0.12        0.89      1.88 o 
   5  11  10        5.64        8.40      2.12 o 
   0  -4  11        0.49       -1.18      1.74 o 
   1  -4  11        1.45        2.98      3.14 o 
   2  -4  11        4.99        3.35      4.42 o 
   3  -4  11        0.15        2.51      3.59 o 
   4  -4  11        0.80        0.19      1.06 o 
  -2  -3  11        0.06        1.19      1.78 o 
  -1  -3  11        2.35        1.51      2.19 o 
   0  -3  11        0.01        2.20      2.51 o 
   1  -3  11        0.92        1.75      2.12 o 
   2  -3  11        0.55        0.45      1.76 o 
   3  -3  11        0.93        0.96      1.84 o 
   4  -3  11        0.00        2.36      2.49 o 
   5  -3  11        0.45        1.14      1.30 o 
  -2  -2  11        5.73        8.82      1.39 o 
  -1  -2  11        0.01        0.19      1.13 o 
   0  -2  11        0.60        0.31      1.86 o 
   1  -2  11        2.74        3.06      3.99 o 
   2  -2  11        4.64        2.68      2.76 o 
   3  -2  11        1.99        1.36      2.65 o 
   4  -2  11        0.15        1.35      1.88 o 
   5  -2  11        0.39        1.13      1.31 o 
   6  -2  11        0.82        3.18      1.44 o 
  -3  -1  11       15.66       15.90      1.38 o 
  -2  -1  11        5.30        3.91      0.97 o 
  -1  -1  11        0.05        0.24      1.26 o 
   0  -1  11        5.17        7.24      1.95 o 
   1  -1  11        0.21       -0.36      1.89 o 
   2  -1  11        0.50        0.77      1.77 o 
   3  -1  11        0.22        1.02      1.64 o 
   4  -1  11        1.20        0.06      2.29 o 
   5  -1  11        3.01        2.52      2.64 o 
   6  -1  11        0.83        1.85      1.62 o 
   7  -1  11        0.02        1.14      1.43 o 
  -3   0  11        1.41        0.48      1.47 o 
  -2   0  11        0.00       -0.62      1.22 o 
  -1   0  11       28.84       33.75      1.42 o 
   0   0  11        0.72        0.91      1.63 o 
   1   0  11        0.97        0.75      1.76 o 
   2   0  11        4.23        2.40      2.44 o 
   3   0  11        0.53       -0.09      1.61 o 
   4   0  11        0.29        0.59      2.79 o 
   5   0  11        0.46        1.36      1.83 o 
   6   0  11        1.44        2.85      1.90 o 
   7   0  11        0.69        0.15      1.47 o 
  -4   1  11        0.06        1.62      1.95 o 
  -3   1  11        1.71        1.16      1.38 o 
  -2   1  11        1.57       -0.12      1.13 o 
  -1   1  11        7.69        8.80      1.14 o 
   0   1  11        0.14       -0.20      1.59 o 
   1   1  11        0.55        0.93      1.37 o 
   2   1  11        0.75        1.07      1.71 o 
   3   1  11        0.26        0.22      1.55 o 
   4   1  11        5.33        1.15      2.82 o 
   5   1  11       13.78        8.78      6.58 o 
   6   1  11        1.59        0.01      1.86 o 
   7   1  11        0.03        0.74      1.61 o 
   8   1  11        5.67        2.36      1.74 o 
  -4   2  11        0.59        3.20      2.09 o 
  -3   2  11        1.04        0.77      0.71 o 
  -2   2  11        2.06        0.71      0.92 o 
  -1   2  11        1.71        1.23      0.99 o 
   0   2  11        1.55        1.35      1.33 o 
   1   2  11       37.60       37.42      1.83 o 
   2   2  11       28.42       27.52      1.66 o 
   3   2  11        3.13        2.64      1.86 o 
   4   2  11       11.81       12.77      2.00 o 
   5   2  11        0.55       -0.23      1.74 o 
   6   2  11        0.23        1.03      1.76 o 
   7   2  11        1.17        0.16      2.36 o 
   8   2  11        1.16        0.61      1.64 o 
  -4   3  11        0.73        0.19      3.60 o 
  -3   3  11        3.70        0.71      1.75 o 
  -2   3  11        5.15        1.52      1.67 o 
  -1   3  11        8.33        9.78      1.83 o 
   0   3  11        0.55        0.93      1.06 o 
   1   3  11       29.99       29.58      1.47 o 
   2   3  11      106.93      104.62      2.19 o 
   3   3  11       36.49       33.88      1.73 o 
   4   3  11        0.21       -0.63      1.62 o 
   5   3  11       13.12       17.15      2.19 o 
   6   3  11        0.23        0.15      2.13 o 
   7   3  11        0.11       -0.04      2.27 o 
   8   3  11        0.40        0.55      1.60 o 
  -4   4  11        2.02        0.94      3.90 o 
  -3   4  11        0.20       -1.21      2.13 o 
  -2   4  11        0.01       -0.66      1.15 o 
  -1   4  11        1.69        1.58      1.03 o 
   0   4  11        0.22        0.98      1.21 o 
   1   4  11       75.04       77.14      2.47 o 
   2   4  11        1.33        0.72      2.21 o 
   3   4  11       16.93       18.68      1.56 o 
   4   4  11       11.78       13.51      1.68 o 
   5   4  11       27.78       23.86      2.31 o 
   6   4  11        1.78       -0.10      2.19 o 
   7   4  11        0.05        0.57      3.03 o 
   8   4  11        0.03        0.46      1.69 o 
  -4   5  11        0.46        0.85      2.54 o 
  -3   5  11        0.16        1.45      2.22 o 
  -2   5  11       11.73       10.15      0.75 o 
  -1   5  11        8.54        9.68      1.07 o 
   0   5  11        1.00        1.25      0.99 o 
   1   5  11       54.75       55.56      1.62 o 
   2   5  11       65.64       70.74      5.36 o 
   3   5  11       10.25        8.04      1.49 o 
   4   5  11       12.02       11.89      1.95 o 
   5   5  11        6.18        3.00      2.58 o 
   6   5  11        6.29        7.37      5.46 o 
   7   5  11        4.30        1.90      3.21 o 
   8   5  11        0.01        0.45      2.07 o 
  -3   6  11        0.41        0.68      2.43 o 
  -2   6  11        2.27        1.91      0.67 o 
  -1   6  11        0.02        0.47      1.79 o 
   0   6  11        0.59       -0.21      1.24 o 
   1   6  11        0.94        0.62      1.15 o 
   2   6  11        2.92        2.13      1.65 o 
   3   6  11       20.96       21.35      1.96 o 
   4   6  11        0.24        0.40      2.52 o 
   5   6  11        3.88        1.23      1.72 o 
   6   6  11       10.30        3.29      5.00 o 
   7   6  11       16.30        8.74      7.53 o 
   8   6  11        3.47        1.78      2.18 o 
  -3   7  11        2.78        4.47      2.59 o 
  -2   7  11        0.05        0.26      1.28 o 
  -1   7  11        0.93        0.58      1.06 o 
   0   7  11        0.10       -0.36      1.00 o 
   1   7  11        2.81        2.31      1.47 o 
   2   7  11        0.06       -0.51      1.33 o 
   3   7  11       17.39       16.75      1.61 o 
   4   7  11        0.56        0.40      1.90 o 
   5   7  11       26.36       24.46      2.22 o 
   6   7  11        0.33        0.18      2.22 o 
   7   7  11        2.60       -0.13      2.72 o 
   8   7  11        3.08        0.20      2.30 o 
  -2   8  11        0.00        0.26      2.37 o 
  -1   8  11        7.53        9.44      1.18 o 
   0   8  11        0.20       -0.08      1.24 o 
   1   8  11        0.08        0.32      1.21 o 
   2   8  11        1.64        1.40      1.70 o 
   3   8  11        4.39        3.69      1.56 o 
   4   8  11       11.24        8.75      1.96 o 
   5   8  11        1.08        0.69      1.81 o 
   6   8  11        1.63        2.21      1.98 o 
   7   8  11        1.56       -0.01      2.20 o 
  -1   9  11        1.77        0.68      0.99 o 
   0   9  11        1.40        1.81      1.79 o 
   1   9  11        9.85        9.41      1.68 o 
   2   9  11        1.26        0.99      1.42 o 
   3   9  11        5.34        0.22      2.09 o 
   4   9  11        7.29        6.73      2.25 o 
   5   9  11        2.26        0.98      1.90 o 
   6   9  11        0.36        1.17      2.64 o 
   7   9  11        8.52        0.05      2.38 o 
  -1  10  11        0.02        0.01      1.65 o 
   0  10  11        0.00        0.19      1.21 o 
   1  10  11       23.10       24.39      1.59 o 
   2  10  11        0.38       -0.13      1.74 o 
   3  10  11        9.01        9.96      6.98 o 
   4  10  11        0.14       -0.33      2.36 o 
   5  10  11       16.55       18.47      2.73 o 
   6  10  11        0.11        0.23      3.46 o 
   1  11  11        0.94        0.04      1.71 o 
   2  11  11        0.96        0.19      2.06 o 
   3  11  11        7.09       -0.54      1.87 o 
   4  11  11        0.80        0.60      1.96 o 
   1  -3  12        0.25       -0.25      2.06 o 
   2  -3  12        2.06        2.50      2.78 o 
   3  -3  12        0.95       -0.07      2.63 o 
  -1  -2  12        0.03       -0.78      1.02 o 
   0  -2  12        0.21       -1.89      2.92 o 
   1  -2  12        0.45       -0.90      1.65 o 
   2  -2  12        7.53        1.85      3.49 o 
   3  -2  12        0.60       -0.70      2.48 o 
   4  -2  12        1.55        1.50      2.31 o 
   5  -2  12        2.52        1.58      1.33 o 
  -2  -1  12        0.20        1.01      1.15 o 
  -1  -1  12        6.98        9.19      1.14 o 
   0  -1  12        0.01        0.57      1.77 o 
   1  -1  12        0.00        0.44      1.55 o 
   2  -1  12        0.78       -0.30      1.68 o 
   3  -1  12        6.23        5.89      6.24 o 
   4  -1  12        1.29       -0.08      1.96 o 
   5  -1  12        0.09       -0.80      2.36 o 
   6  -1  12        0.03       -0.27      1.58 o 
  -2   0  12        0.64        0.01      1.02 o 
  -1   0  12        1.39        2.76      1.42 o 
   0   0  12        1.34        1.76      1.53 o 
   1   0  12        2.80        4.79      1.49 o 
   2   0  12        0.62       -0.04      1.61 o 
   3   0  12        0.36        0.03      2.21 o 
   4   0  12        0.26        0.15      1.81 o 
   5   0  12        1.18        0.06      1.99 o 
   6   0  12        1.18        3.41      2.49 o 
  -3   1  12        0.03        0.39      1.18 o 
  -2   1  12        0.75        0.40      0.99 o 
  -1   1  12        1.39       -0.14      1.46 o 
   0   1  12        0.11       -0.35      1.43 o 
   1   1  12        3.31        1.64      2.48 o 
   2   1  12        0.00        0.41      1.51 o 
   3   1  12        0.24       -0.01      1.71 o 
   4   1  12        0.06        0.24      2.09 o 
   5   1  12        0.32        0.05      2.36 o 
   6   1  12        0.29        0.06      2.45 o 
   7   1  12        0.05        0.38      3.37 o 
  -3   2  12        0.88        5.06      3.31 o 
  -2   2  12        1.17       -0.04      0.95 o 
  -1   2  12        0.02       -0.29      1.33 o 
   0   2  12        5.75        5.63      1.20 o 
   1   2  12       14.43       11.67      1.41 o 
   2   2  12        4.06        0.31      1.50 o 
   3   2  12        6.27       -0.17      1.68 o 
   4   2  12        1.19       -0.16      2.07 o 
   5   2  12        7.82       -0.32      2.30 o 
   6   2  12        2.57        1.10      1.95 o 
   7   2  12        0.13        0.55      2.06 o 
  -3   3  12        2.02       -1.94      2.19 o 
  -2   3  12        0.34       -0.21      1.12 o 
  -1   3  12        0.43        0.07      1.15 o 
   0   3  12       13.26       13.56      1.25 o 
   1   3  12       21.45       24.86      1.76 o 
   2   3  12        6.03        5.53      1.52 o 
   3   3  12        1.94        1.27      1.60 o 
   4   3  12       10.75       10.50      7.07 o 
   5   3  12        0.65        0.35      1.83 o 
   6   3  12        5.86        4.60      4.06 o 
   7   3  12        0.14       -0.03      2.10 o 
  -3   4  12        5.24        0.27      2.37 o 
  -2   4  12        1.65        0.84      1.10 o 
  -1   4  12        7.43        7.53      1.16 o 
   0   4  12        1.53        0.87      1.31 o 
   1   4  12        2.19        2.29      2.07 o 
   2   4  12      128.51      136.07      3.34 o 
   3   4  12        0.02        0.42      1.89 o 
   4   4  12        4.32        0.67      2.03 o 
   5   4  12       10.56        6.30      5.56 o 
   6   4  12        0.69       -0.16      1.98 o 
   7   4  12        0.03        0.47      2.08 o 
   8   4  12        3.04        2.05      2.53 o 
  -3   5  12        0.73        0.48      2.48 o 
  -2   5  12       11.37       11.07      0.89 o 
  -1   5  12       17.07       17.33      1.04 o 
   0   5  12        0.00        0.15      1.73 o 
   1   5  12        3.90        5.47      1.27 o 
   2   5  12        6.55       12.20      2.14 o 
   3   5  12        2.32        2.39      1.60 o 
   4   5  12        7.35        3.56      4.92 o 
   5   5  12        7.48        4.15      4.27 o 
   6   5  12        0.00        0.54      1.91 o 
   7   5  12        0.62        1.09      2.04 o 
  -2   6  12        0.01       -0.29      2.32 o 
  -1   6  12       12.44       13.17      1.00 o 
   0   6  12        9.49       10.58      1.13 o 
   1   6  12       22.71       22.76      1.38 o 
   2   6  12       10.77       12.96      1.65 o 
   3   6  12       15.58       15.26      1.79 o 
   4   6  12        1.34       -0.14      1.94 o 
   5   6  12        0.06        1.55      2.22 o 
   6   6  12        0.91        0.90      1.95 o 
   7   6  12        0.25        0.75      2.45 o 
  -2   7  12        1.32       -0.99      2.56 o 
  -1   7  12        5.38        4.12      1.14 o 
   0   7  12        3.91        3.42      1.07 o 
   1   7  12        0.33        0.72      1.21 o 
   2   7  12       47.44       52.85      1.81 o 
   3   7  12        7.92        6.60      1.99 o 
   4   7  12        4.86       -0.14      2.78 o 
   5   7  12        0.65        0.49      2.10 o 
   6   7  12        0.66        0.14      2.26 o 
   7   7  12        0.45        0.38      2.57 o 
  -1   8  12       10.08        8.89      3.82 o 
   0   8  12        3.18        3.61      1.36 o 
   1   8  12        1.94        1.82      1.27 o 
   2   8  12        0.54        0.39      1.43 o 
   3   8  12        0.33       -0.20      1.58 o 
   4   8  12        3.27        3.00      1.75 o 
   5   8  12        2.17        2.99      2.13 o 
   6   8  12        1.31       -0.19      2.06 o 
   7   8  12        0.13       -0.10      2.83 o 
  -1   9  12        3.20        1.56      1.63 o 
   0   9  12        0.32        0.93      1.17 o 
   1   9  12        5.80        5.24      1.37 o 
   2   9  12        1.71        0.41      2.39 o 
   3   9  12        1.58       -0.14      1.64 o 
   4   9  12        0.02        0.46      1.80 o 
   5   9  12        6.65        7.33      2.05 o 
   6   9  12        2.62        2.24      2.17 o 
   1  10  12        4.42        0.35      2.36 o 
   2  10  12        1.73        0.00      1.61 o 
   3  10  12        1.28       -0.53      2.76 o 
   4  10  12        2.94        2.62      1.92 o 
   5  10  12        0.92       -0.64      2.13 o 
   1  -1  13        0.23        0.91      2.17 o 
   2  -1  13        2.64       -0.39      2.11 o 
   3  -1  13        0.31        0.04      1.99 o 
   4  -1  13        0.48        0.05      2.72 o 
   0   0  13        3.70        4.37      1.95 o 
   1   0  13        0.07        2.75      3.67 o 
   2   0  13        0.04        0.29      1.68 o 
   3   0  13        2.21        0.12      2.15 o 
   4   0  13        2.81        0.35      2.55 o 
   5   0  13        0.80       -0.38      2.55 o 
  -1   1  13        9.28       11.36      1.41 o 
   0   1  13        4.56        4.62      1.82 o 
   1   1  13        0.29        2.37      1.88 o 
   2   1  13        6.47        3.31      3.67 o 
   3   1  13        3.84        0.13      2.11 o 
   4   1  13        0.56        0.14      2.38 o 
   5   1  13        0.43       -0.42      2.09 o 
   6   1  13        0.60        0.60      2.16 o 
  -1   2  13        0.24        0.70      1.33 o 
   0   2  13        1.56        1.68      1.60 o 
   1   2  13        4.51        2.29      1.99 o 
   2   2  13        9.58        9.75      6.80 o 
   3   2  13        1.26       -0.19      1.71 o 
   4   2  13        0.73       -0.01      2.29 o 
   5   2  13        0.93        0.34      2.03 o 
   6   2  13        1.23       -0.25      2.13 o 
  -2   3  13        1.55        1.82      0.84 o 
  -1   3  13        1.97        0.79      1.06 o 
   0   3  13        0.07        0.12      1.95 o 
   1   3  13        0.02        0.35      1.70 o 
   2   3  13        4.43        3.35      2.84 o 
   3   3  13        2.71        0.09      2.04 o 
   4   3  13        8.18       -0.16      2.30 o 
   5   3  13        4.28       -0.07      2.04 o 
   6   3  13        0.16        0.23      2.61 o 
   7   3  13        0.36        2.24      2.33 o 
  -2   4  13        0.03       -1.06      2.26 o 
  -1   4  13        0.14        0.80      1.18 o 
   0   4  13        0.62        0.63      1.40 o 
   1   4  13        0.04        0.78      1.56 o 
   2   4  13       12.54       12.63      9.67 o 
   3   4  13        1.04       -0.01      2.04 o 
   4   4  13        5.01        2.73      3.71 o 
   5   4  13        0.94        0.31      1.95 o 
   6   4  13        9.56        6.86      5.51 o 
   7   4  13        1.93        1.71      2.29 o 
  -1   5  13        0.01        0.00      0.99 o 
   0   5  13        2.13        1.59      1.78 o 
   1   5  13        0.46       -0.42      1.30 o 
   2   5  13        2.13        2.97      1.79 o 
   3   5  13       19.87       20.20      2.28 o 
   4   5  13        0.66        0.19      1.82 o 
   5   5  13        5.14        3.04      3.19 o 
   6   5  13       13.16       17.21     11.35 o 
   7   5  13        2.08        1.98      2.29 o 
  -1   6  13        1.32        0.88      0.97 o 
   0   6  13        3.67        4.03      1.35 o 
   1   6  13        0.28        0.14      1.58 o 
   2   6  13       48.11       45.06      2.16 o 
   3   6  13        4.95        5.91      1.66 o 
   4   6  13        0.42        0.05      2.09 o 
   5   6  13        0.13       -0.20      1.94 o 
   6   6  13        6.28        4.06      3.47 o 
  -1   7  13        3.19        2.30      0.99 o 
   0   7  13        1.62        1.13      1.32 o 
   1   7  13        0.01       -0.41      1.27 o 
   2   7  13        0.99        0.02      2.39 o 
   3   7  13       14.03       14.04      2.16 o 
   4   7  13        0.18       -0.33      2.06 o 
   5   7  13        0.00        0.04      1.96 o 
   6   7  13        0.03        0.66      2.67 o 
   0   8  13        0.00        0.11      1.37 o 
   1   8  13        0.08       -0.10      1.62 o 
   2   8  13        2.32       -0.23      1.77 o 
   3   8  13       12.41       17.88      2.16 o 
   4   8  13        0.23        0.06      2.26 o 
   5   8  13        0.12        0.61      3.24 o 
   6   8  13        0.54       -0.12      2.75 o 
   1   9  13        0.74        1.34      2.53 o 
   2   9  13        0.21        0.61      1.55 o 
   3   9  13        0.11        0.50      1.72 o 
   4   9  13        5.59        6.69      1.91 o 
   1   1  14        0.05        0.05      4.28 o 
   2   1  14        0.49       -0.41      2.06 o 
   3   1  14        0.57        0.05      1.95 o 
   4   1  14        2.42       -0.15      2.12 o 
   1   2  14        0.67        0.87      1.86 o 
   2   2  14        0.01        0.07      2.04 o 
   3   2  14        0.69        0.41      2.19 o 
   4   2  14        2.90        0.52      2.04 o 
   5   2  14        0.24       -0.11      2.18 o 
   0   3  14        0.00       -0.15      1.59 o 
   1   3  14        2.72        0.82      1.78 o 
   2   3  14        6.94       11.40      2.05 o 
   3   3  14        4.31        0.38      2.20 o 
   4   3  14        0.33        0.62      1.96 o 
   5   3  14        0.59        0.04      2.12 o 
   0   4  14        0.69        1.27      1.55 o 
   1   4  14        0.02        0.45      1.39 o 
   2   4  14        0.25        0.36      1.59 o 
   3   4  14        5.54        3.53      3.43 o 
   4   4  14        0.84        0.17      1.99 o 
   5   4  14        4.14        0.06      2.20 o 
   0   5  14        0.09       -0.10      1.93 o 
   1   5  14        0.14       -0.10      1.37 o 
   2   5  14        3.54        1.91      1.89 o 
   3   5  14        0.68       -0.35      1.68 o 
   4   5  14        0.69       -0.41      1.86 o 
   5   5  14        8.93        6.63      6.40 o 
   1   6  14        0.47        0.05      1.64 o 
   2   6  14        7.48        6.78      1.94 o 
   3   6  14        2.03        0.53      1.73 o 
   4   6  14        0.01       -0.90      1.85 o 
   5   6  14        2.09        1.29      2.08 o 
   1   7  14        2.16        2.84      2.37 o 
   2   7  14       12.86       15.65      2.60 o 
   3   7  14       29.96       31.09      2.06 o 
   4   7  14        2.33        1.29      2.21 o 
   5   7  14        0.82        0.76      2.01 o 
   2   8  14       17.70       18.04      2.37 o 
   3   8  14        1.87        1.50      2.19 o 
                                                 
